# Supplementary material for: Dicer-Like Proteins Regulate Sexual Development via the Biogenesis of Perithecium-Specific MicroRNAs in a Plant Pathogenic Fungus Fusarium graminearum
Source: Front Microbiol. 2018 Apr 26;9:818. doi: 10.3389/fmicb.2018.00818 (PMC5932338; doi:10.3389/fmicb.2018.00818)
Supplement: TABLE S1 — PCR primers used in this study. [file Table_1.XLSX]

## Sheet: Sheet1
Table S1 PCR primers used in this study
Primer name	Sequence (5’-3’)	Annotation
dcl1-1F1	GCCAGAAGCAGCAACAAC	upstream fragment of Fgdcl1
dcl1-1R	GAAATTGGGGGTTTCGGAATGTCGGTTAGAATAGCACTCGCAAC	upstream fragment of Fgdcl1
dcl1-2F	GTTTAGATTCCAAGTGTCTACTGCTGGGTGGCAAGCATCTATACAGTCT	downstream fragment of Fgdcl1
dcl1-2R1	TAGCACACGAAGTAGCAAGTC	downstream fragment of Fgdcl1
dcl1-1F2	GAGTCTGGATATTACAGCAAGTGGCA	dentification of Fgdcl1 deletion mutant, the fragment P1
GE-R2	AGTAGTTCTTTTTCTGCCATCGGAC	dentification of Fgdcl1 deletion mutant, the fragment P1
dcl1-2R2	AGCCTCCTTCTGTTCCACAAACC	identification of Fgdcl1 deletion mutant, the fragment P2
EN-F2	AGTTCTTCGTTGCGGGTTACAG	identification of Fgdcl1 deletion mutant, the fragment P2
dcl1-F	CTCAAACCCAAGAGCAACGA	identification of Fgdcl1 deletion mutant, the fragment P3
dcl1-R	ATTGCCATCTTGTGCTCCGT	identification of Fgdcl1 deletion mutant, the fragment P3
dcl2-1F1	GGAAAGTATTGGGAGTTGCATGA	upstream fragment of Fgdcl2
dcl2-1R	ACCTCCACTAGCTCCAGCCAAGGAAGTTTCAGGTGATGACGAGCT	upstream fragment of Fgdcl2
dcl2-2F	TGAGTCGTTTACCCAGAATGCACAGTTGGCATCGTTTTGCTCTTTC	downstream fragment of Fgdcl2
dcl2-2R1	CATCACAAGCACCTCACAAACAGA	downstream fragment of Fgdcl2
dcl2-1F2	CGAACAAATCATCGGGCTCT	identification of Fgdcl2 deletion mutant, the fragment P1
HY-R2	GCTACTGCTTACAAGTGGGCTGA	identification of Fgdcl2 deletion mutant, the fragment P1
dcl2-2R2	GGCACTCTTCAGTCCACTTTTCC	identification of Fgdcl2 deletion mutant, the fragment P2
YG-F2	GCCCTGGGTTCGCAAAGATA	identification of Fgdcl2 deletion mutant, the fragment P2
dcl2-F	ACATCTCCGAGTTGGTCAGTCTGTT	identification of Fgdcl2 deletion mutant, the fragment P3
dcl2-R	AGGTCCAATCTAGCCCCTGAGTT	identification of Fgdcl2 deletion mutant, the fragment P3
GEN-F	GACATTCCGAAACCCCCAATTTC	geneticin resistance cassette for construct Fgdcl1 deletion mutant
GEN-R	CCAGCAGTAGACACTTGGAATCTAAAC	geneticin resistance cassette for construct Fgdcl1 deletion mutant
EN-F	GGGAAGGGACTGGCTGCTATTG	geneticin resistance cassette for construct Fgdcl1 deletion mutant
GE-R	AAAGCGGCCATTTTCCACCAT	geneticin resistance cassette for construct Fgdcl1 deletion mutant
HYG-F	CTTGGCTGGAGCTAGTGGAGGT	hygromycin resistance cassette for construct Fgdcl2 deletion mutant
HYG-R	CTGTGCATTCTGGGTAAACGACTCA	hygromycin resistance cassette for construct Fgdcl2 deletion mutant
YG-F	GATGTAGGAGGGCGTGGATATGTCCT	hygromycin resistance cassette for construct Fgdcl2 deletion mutant
HY-R	GTATTGACCGATTCCTTGCGGTCCGAA	hygromycin resistance cassette for construct Fgdcl2 deletion mutant
HYG-probe-F	AGGATGTTGGCGACCTCGTATT	probe of hygromycin resistance gene for Southern blotting
HYG-probe-R	CGCCCTTCCTCCCTTTATTTC	probe of hygromycin resistance gene for Southern blotting
GEN-probe-F	ATGATTGAACAAGATGGATTGCACG	probe of geneticin resistance gene for Southern blotting
GEN-probe-R	TCAGAAGAACTCGTCAAGAAGGCG	probe of geneticin resistance gene for Southern blotting
DCL1-F	TCTCTATCGCAACTTTCCCCTC	qRT-PCR primers
DCL1-R	CGCAGTCTCTTCAGCCAACT	qRT-PCR primers
DCL2-F	GCGAACCAGTGCCTACAGAA	qRT-PCR primers
DCL2-R	AAGACGAGCGAGAAGTGTCC	qRT-PCR primers
Fg16556-F	AGAGCATCGTAGACAGTA	qRT-PCR primers
Fg16556-R	GAAGTTCTTTGAGTGGGT	qRT-PCR primers
FgActin-F	ATGGTGTCACTCACGTTGTCC	qRT-PCR primers
FgActin-R	CAGTGGTGGAGAAGGTGTAACC	qRT-PCR primers
Fg17029-F	GAACGACGAACTCCTTGCT	qRT-PCR primers
Fg17029-R	CGGCGACACGAATGATGG	qRT-PCR primers
Fg00220-F	GAGTGGCGAAGTGAGTCT	qRT-PCR primers
Fg00220-R	AGGCGTAGGATGTGAAGT	qRT-PCR primers
Fg04240-F	GTCCTCGCTATCATCTAT	qRT-PCR primers
Fg04240-R	TCCAAGTCCAATAATAACC	qRT-PCR primers
Fg02426-F	GGTGGTGCTGGTATTGCT	qRT-PCR primers
Fg02426-R	AGAAGGCGAGTGGAGAGT	qRT-PCR primers
Fg11032-F	GTGGTGGTGGTCTTTGTG	qRT-PCR primers
Fg11032-R	GATTGCCGTTGCTATTGTAA	qRT-PCR primers
Fg03569-F	CAAGAAGACAACCATCCT	qRT-PCR primers
Fg03569-R	TCCATCAGAAGTAGTAGCA	qRT-PCR primers
Fg06554-F	CCAGGATGCTATGAAGTT	qRT-PCR primers
Fg06554-R	CCCAGAAGTTGTTGTGTG	qRT-PCR primers
Fg09366-F	TCAAGAACGCCCAGAAGTA	qRT-PCR primers
Fg09366-R	GGAGTCACGGAGGTTGTA	qRT-PCR primers
Fg06942-F	CGGAAGCAGAAAGTGAAG	qRT-PCR primers
Fg06942-R	ACAATGGAGGTTAGAAAGC	qRT-PCR primers
Fg13953-F	CGTGATAACCAGATGCCAAT	qRT-PCR primers
Fg13953-R	TGAAATGCGACAGGATGC	qRT-PCR primers
Fg09637-F	GTGGTGCGTTGAGATATG	qRT-PCR primers
Fg09637-R	AGATGTATGAGGCGATTG	qRT-PCR primers
