# Supplementary material for: Dicer-Like Proteins Regulate Sexual Development via the Biogenesis of Perithecium-Specific MicroRNAs in a Plant Pathogenic Fungus Fusarium graminearum
Source: Front Microbiol. 2018 Apr 26;9:818. doi: 10.3389/fmicb.2018.00818 (PMC5932338; doi:10.3389/fmicb.2018.00818)
Supplement: TABLE S2 — Statistics of the clean reads and the mapped reads in transcriptome of the wild-type strain PH-1, ΔFgdcl1, and ΔFgdcl1/2. [file Table_2.XLSX]

## Sheet: Sheet1
Table S2 Statistics of the clean reads and the mapped reads in transcriptome of the wild-type strain PH-1, ΔFgdcl1 and ΔFgdcl1/2.
Samples		Clean reads	Mappped reads
PH-1-7dps	repeat 1	86435992	80909670
	repeat 2	44164522	37080778
ΔFgdcl1	repeat 1	83416574	77242733
	repeat 2	43760780	33325357
ΔFgdcl1/2	repeat 1	73096090	68216037
	repeat 2	44017292	35188556
