# Supplementary material for: Dicer-Like Proteins Regulate Sexual Development via the Biogenesis of Perithecium-Specific MicroRNAs in a Plant Pathogenic Fungus Fusarium graminearum
Source: Front Microbiol. 2018 Apr 26;9:818. doi: 10.3389/fmicb.2018.00818 (PMC5932338; doi:10.3389/fmicb.2018.00818)
Supplement: TABLE S3 — The differentially expressed genes (DEGs) in ΔFgdcl1 and ΔFgdcl1/2. [file Table_3.XLSX]

## Sheet: Sheet1
Table S3 The DEGs in ΔFgdcl1 and ΔFgdcl1/2.
DEGs* in ΔFgdcl1					DEGs* in ΔFgdcl1/2
Gene_ID	logFC**	P-Value	FDR***	annotation	Gene_ID	logFC**	P-Value	FDR***	annotation
FGRRES_00003	1.82953	0.000357459	0.0125131		FGRRES_16072_M	1.70566	0.000388725	0.00316563
FGRRES_00015	1.23934	2.23234e-05	0.00191206		FGRRES_11642	1.59219	0.00210894	0.0121326
FGRRES_00071	1.48955	0.00289707	0.0389379		FGRRES_00003	2.72168	9.82255e-08	3.47879e-06
FGRRES_00105_M	2.72274	5.73091e-07	0.000153805		FGRRES_00015	1.66845	1.11193e-08	5.83861e-07
FGRRES_11693	1.13716	0.000371004	0.0128144		FGRRES_00017	2.31075	0.00171661	0.0103657
FGRRES_15701	1.07077	0.000188902	0.00814774		FGRRES_00019	1.48961	0.0117642	0.0458312
FGRRES_00199	1.39782	0.00012206	0.00635396		FGRRES_15678_M	1.81023	0.00520607	0.0241531
FGRRES_15703	1.88064	3.32665e-08	1.60704e-05		FGRRES_00021	2.22675	0.00099111	0.0066572
FGRRES_00203	1.87438	0.000139001	0.00674182		FGRRES_00039	1.66535	0.0129575	0.0494118
FGRRES_00220	1.36399	0.000208376	0.00879915		FGRRES_11667_M	1.29105	0.00227525	0.0127924
FGRRES_15709	2.71087	8.57847e-06	0.00110215		FGRRES_00060	1.92732	1.70392e-05	0.000242668
FGRRES_15711	1.46725	6.77478e-06	0.000997793		FGRRES_00061	1.44122	0.00135559	0.008558
FGRRES_00229	1.29384	0.00203897	0.0319217		FGRRES_00067	1.71379	0.00126065	0.00809404
FGRRES_00266	1.50452	8.7008e-07	0.000210159		FGRRES_00068	1.16733	0.000908594	0.0062065
FGRRES_15746	1.0801	0.000966937	0.0209749		FGRRES_00071	1.44038	0.00408883	0.0201226
FGRRES_00517	1.50817	0.00268732	0.0373851		FGRRES_00072	2.01491	0.00397826	0.0197474
FGRRES_15750	1.4349	3.41974e-05	0.00275335		FGRRES_00093_M	1.5675	0.00014141	0.00138172
FGRRES_00593	1.20767	1.10845e-05	0.00121698		FGRRES_11675	2.00468	0.00154467	0.00953244
FGRRES_00624	2.737	5.45041e-08	2.43795e-05		FGRRES_00105_M	3.61396	2.0729e-11	4.03781e-09
FGRRES_00702	1.42501	2.77156e-07	9.29781e-05		FGRRES_11676	1.6436	0.0012768	0.00817597
FGRRES_00739	1.12272	0.00014571	0.00683598		FGRRES_11677	3.87995	2.61497e-06	5.12721e-05
FGRRES_15779	2.13729	1.24189e-07	4.83817e-05		FGRRES_15687	1.34485	0.000317126	0.00266708
FGRRES_00812	1.1283	0.000482502	0.0145316		FGRRES_00114	6.77418	1.22685e-05	0.000184058
FGRRES_00855	1.176	0.000565405	0.0158432		FGRRES_00119	1.71652	0.00266087	0.014508
FGRRES_15820	1.25557	1.98894e-05	0.00180605		FGRRES_00120_M	2.16879	0.000656751	0.004806
FGRRES_01120	1.11028	9.31553e-05	0.0055379		FGRRES_15690	1.95542	5.38406e-05	0.000634374
FGRRES_01149	1.23909	4.78689e-05	0.00342078		FGRRES_00122	2.08207	0.00148798	0.00925916
FGRRES_15120	1.59358	2.44904e-06	0.000431584		FGRRES_15691	1.84182	5.73996e-05	0.000661268
FGRRES_01268	1.61869	3.78089e-07	0.000114155		FGRRES_15694	3.07615	1.29906e-09	1.03956e-07
FGRRES_01283	1.21489	0.000384723	0.0130275		FGRRES_11686	1.23896	0.00570166	0.0258092
FGRRES_01458	2.40917	2.16208e-07	7.4604e-05		FGRRES_00156_M	1.13195	0.000450611	0.00358194
FGRRES_01459	1.32189	0.00401749	0.0480388		FGRRES_00161	1.1055	0.000738764	0.00526685
FGRRES_01477	1.00464	0.000924591	0.020445		FGRRES_00162	1.00022	0.003547	0.0180367
FGRRES_15863	1.91197	0.000625334	0.016671		FGRRES_11692	1.20325	0.00589079	0.0264772
FGRRES_01631	1.146	1.00901e-05	0.00117172		FGRRES_11693	1.75965	3.57193e-08	1.51895e-06
FGRRES_01693	1.69484	6.94898e-05	0.00444816		FGRRES_00164	1.43791	5.01073e-05	0.000599748
FGRRES_01695_M	2.64857	3.35667e-07	0.000105539		FGRRES_00172	1.1498	0.000326505	0.00272962
FGRRES_01734_M	3.07585	2.2348e-09	1.79931e-06		FGRRES_15701	1.19848	2.9763e-05	0.000389201
FGRRES_01735_M	1.58116	7.1413e-06	0.00101465		FGRRES_00184	1.78513	0.00159052	0.00975064
FGRRES_01736_M	1.46441	8.95804e-05	0.00535576		FGRRES_00199	1.50682	3.3471e-05	0.000426402
FGRRES_01752	1.94408	4.35614e-05	0.00324343		FGRRES_15703	2.1589	2.16264e-10	2.64026e-08
FGRRES_01767	1.68858	0.000489396	0.0146661		FGRRES_00203	2.17149	9.78829e-06	0.000153325
FGRRES_12011	1.79915	0.00192724	0.0307467		FGRRES_11710	1.30967	4.69945e-05	0.000571553
FGRRES_15884	1.88857	0.000313991	0.011526		FGRRES_00209	1.43618	0.000123854	0.00124338
FGRRES_15885	1.94892	0.000430924	0.0139152		FGRRES_15706	1.44684	0.00459024	0.0219898
FGRRES_15888	1.89581	3.07433e-08	1.54703e-05		FGRRES_00216	1.70594	1.62602e-05	0.000233517
FGRRES_01807	1.71196	1.23791e-07	4.83817e-05		FGRRES_00220	1.50803	4.22088e-05	0.000525521
FGRRES_01809	2.24308	3.65962e-06	0.000589297		FGRRES_15709	4.11393	3.10892e-12	7.66255e-10
FGRRES_01810	2.16507	3.08205e-06	0.00051697		FGRRES_11713	1.62378	0.00645515	0.0282869
FGRRES_01811	1.75132	0.000397379	0.0131845		FGRRES_11714	1.77794	0.00275129	0.0149002
FGRRES_01812	2.53507	3.56468e-06	0.000589297		FGRRES_15711	2.03567	4.02183e-10	4.53941e-08
FGRRES_01813	2.00643	2.03621e-05	0.00180832		FGRRES_00229	2.31877	3.03449e-08	1.34734e-06
FGRRES_01814_M	2.72896	7.47325e-08	3.22337e-05		FGRRES_15713	1.1312	0.000233644	0.00208266
FGRRES_01826	1.12021	0.00112793	0.0228129		FGRRES_11730	2.87711	2.34657e-05	0.000318064
FGRRES_01829	1.74525	0.000149579	0.00689863		FGRRES_00249	1.00405	0.00501305	0.023448
FGRRES_01872	2.10181	7.0304e-12	2.12265e-08		FGRRES_00255	1.40572	0.00421673	0.0206068
FGRRES_01965	1.01974	0.00120989	0.0236585		FGRRES_00260	1.73529	1.41189e-05	0.000206935
FGRRES_01986	2.79543	1.14965e-08	6.61159e-06		FGRRES_00262_M	2.14524	1.12625e-05	0.000170661
FGRRES_12053	1.50041	0.00308062	0.040216		FGRRES_00266	1.38265	6.03468e-06	0.000102939
FGRRES_02070	1.57922	4.10865e-07	0.000118143		FGRRES_15005	1.24769	0.000551743	0.0041961
FGRRES_02087	2.5813	0.0010998	0.0224496		FGRRES_11744	1.09968	0.00947911	0.0386624
FGRRES_12066	1.36203	0.000626934	0.016671		FGRRES_15064	1.81893	8.39256e-05	0.000909031
FGRRES_15933	1.48137	0.000637105	0.0166905		FGRRES_00347	1.98534	0.000195437	0.00180589
FGRRES_02135	1.82023	0.00019778	0.00838102		FGRRES_00351_M	1.238	0.00102401	0.00684391
FGRRES_02152_M	2.2063	0.00049305	0.0147259		FGRRES_00355	1.1224	1.84851e-05	0.000259889
FGRRES_20068	2.71001	0.000345136	0.0122235		FGRRES_00390	1.53906	2.02366e-06	4.15362e-05
FGRRES_02159	1.76929	0.0015427	0.0273684		FGRRES_00392	1.04481	0.00252928	0.0139036
FGRRES_12078	1.18269	0.0009277	0.020445		FGRRES_00412	1.26173	0.00308637	0.0162344
FGRRES_02214	1.76632	0.000901618	0.0201272		FGRRES_00413	1.37554	0.00279627	0.0150694
FGRRES_02220	1.56082	1.0395e-06	0.000232482		FGRRES_00415	1.35377	4.73194e-06	8.33056e-05
FGRRES_12104	2.12042	1.40745e-05	0.00140314		FGRRES_00416	1.06025	0.00723974	0.0308846
FGRRES_02257	1.52849	0.000360063	0.0125238		FGRRES_00438	1.13301	0.000126833	0.00126383
FGRRES_15959	1.27588	0.000393433	0.0131661		FGRRES_00453	2.03447	0.000140329	0.00137534
FGRRES_02285	1.58485	3.82301e-05	0.00295362		FGRRES_00470	1.11856	3.45615e-05	0.000439368
FGRRES_02298	8.86176	2.86379e-07	9.34758e-05		FGRRES_00482	1.08276	0.00313489	0.0164338
FGRRES_02299	4.00706	0.000438078	0.0139595		FGRRES_15746	1.14749	0.000463173	0.00365843
FGRRES_02301	8.43936	1.74177e-05	0.00162523		FGRRES_15753	1.49849	0.000719942	0.00516008
FGRRES_02304	2.01023	0.00416446	0.0485465		FGRRES_00599	1.28674	5.36493e-05	0.000632736
FGRRES_02307	1.07749	0.000360874	0.0125238		FGRRES_00602	2.83495	9.9177e-19	8.37684e-16
FGRRES_02318	1.64854	3.93558e-05	0.00300823		FGRRES_00618	1.02731	8.93785e-05	0.000956088
FGRRES_02319	1.70474	0.000924042	0.020445		FGRRES_00620	1.17747	0.000123021	0.00123811
FGRRES_02332	2.05591	0.000612022	0.0164619		FGRRES_00624	2.87146	1.29565e-08	6.60237e-07
FGRRES_02358	1.04601	0.000479537	0.0145316		FGRRES_00642	1.06284	0.0126264	0.048363
FGRRES_02387	1.35458	0.000121111	0.00635115		FGRRES_00655	1.00462	0.00186711	0.0110916
FGRRES_02409	1.48536	0.000129731	0.00652537		FGRRES_00701	1.27406	0.000243554	0.00214388
FGRRES_12132	1.76636	8.39348e-06	0.00108998		FGRRES_00702	1.17237	2.44306e-05	0.000329663
FGRRES_02414	1.82613	0.000316629	0.0115877		FGRRES_00720	1.19025	0.00524664	0.0242587
FGRRES_02426	2.27149	1.32851e-05	0.0013597		FGRRES_00725	1.20763	0.00705003	0.0302893
FGRRES_02487	2.02185	1.83689e-07	6.52474e-05		FGRRES_00734	1.01701	0.00863749	0.0357121
FGRRES_02557_M	1.0306	0.00235702	0.0344596		FGRRES_15779	1.63698	4.78383e-05	0.000577166
FGRRES_02558	1.31649	1.36959e-05	0.00138996		FGRRES_15780	1.57055	0.00361384	0.0183149
FGRRES_16021_M	1.02195	0.000833264	0.0190233		FGRRES_00792	1.01462	0.000238	0.00211348
FGRRES_02625	1.44427	0.0022218	0.0332629		FGRRES_00806	1.66646	2.81882e-05	0.000371242
FGRRES_02667	1.55979	6.33669e-07	0.000166366		FGRRES_00812	1.04444	0.00126957	0.00814619
FGRRES_02668	1.58024	2.15249e-06	0.000406181		FGRRES_00855	1.24119	0.000277726	0.00239089
FGRRES_02703_M	1.32639	8.07559e-05	0.00496456		FGRRES_00876	1.59768	2.63948e-06	5.13318e-05
FGRRES_02722	1.06225	0.00417163	0.0485832		FGRRES_20021	1.88385	0.00226907	0.0127637
FGRRES_16038	1.0104	0.000631233	0.016671		FGRRES_00889	1.57287	2.59055e-07	7.66402e-06
FGRRES_02765	1.53924	0.000375782	0.0129262		FGRRES_00890	1.02523	0.000239408	0.00211819
FGRRES_09949	1.1091	4.97819e-05	0.00351588		FGRRES_11858	1.38381	0.000165392	0.00157651
FGRRES_10003_M	1.38318	7.98225e-06	0.00105102		FGRRES_00927	1.10727	0.00814221	0.0340372
FGRRES_10132	1.1434	0.000131837	0.00652537		FGRRES_11864	1.42488	0.00148809	0.00925916
FGRRES_10154	1.77169	6.64409e-05	0.00429094		FGRRES_20024	1.02368	0.00397581	0.0197434
FGRRES_20092	3.6946	1.85212e-06	0.000372802		FGRRES_01078	1.89956	1.50345e-09	1.15567e-07
FGRRES_10162	1.32015	8.13929e-05	0.00496456		FGRRES_01120	1.4388	3.95132e-07	1.08209e-05
FGRRES_10230	1.29095	7.92327e-06	0.00105102		FGRRES_01177	1.3778	0.00199086	0.0116434
FGRRES_10235	1.32694	0.000160769	0.00729925		FGRRES_01224	1.28988	0.000157748	0.00151561
FGRRES_15588	1.47011	0.00333102	0.042285		FGRRES_01239	1.09159	0.00562068	0.0255
FGRRES_10316	1.19211	0.00297539	0.0394877		FGRRES_01249	1.40674	1.03355e-06	2.40969e-05
FGRRES_10326	1.67608	0.000302812	0.0113222		FGRRES_01250	1.13887	0.00610823	0.027201
FGRRES_20098	2.10153	2.05133e-05	0.00180832		FGRRES_20036	1.24193	0.0130006	0.0495137
FGRRES_17348	1.17274	0.00265021	0.0373434		FGRRES_15120	1.54733	5.51628e-06	9.58563e-05
FGRRES_10350	1.12869	0.000467376	0.0144361		FGRRES_01268	1.49719	2.62368e-06	5.12721e-05
FGRRES_10396	1.19052	0.00310729	0.0404383		FGRRES_01283	1.42929	3.12337e-05	0.0004047
FGRRES_10400	1.65142	0.000592511	0.0162857		FGRRES_01289	1.0254	0.000325094	0.00272083
FGRRES_17357	1.41665	0.000212984	0.008878		FGRRES_01342	1.42181	0.000277038	0.00238814
FGRRES_17375	1.04035	0.00053995	0.015416		FGRRES_01351	1.21294	6.4308e-05	0.000729246
FGRRES_13788	1.85568	0.00146129	0.0266184		FGRRES_01366	1.40298	0.000919371	0.00626948
FGRRES_10588	1.32508	8.84564e-05	0.00534144		FGRRES_01400	1.05091	0.000546459	0.00417167
FGRRES_17398	1.15066	0.000379957	0.0129703		FGRRES_01402	1.018	0.00235467	0.0131593
FGRRES_10629	1.1282	0.00205716	0.0319645		FGRRES_11947	2.45301	1.93125e-05	0.000269638
FGRRES_10677	1.52732	3.40816e-07	0.000105539		FGRRES_01430	1.26885	7.29745e-05	0.000805588
FGRRES_07997	1.33281	0.00213535	0.0325507		FGRRES_15127	1.67467	0.000504291	0.00389905
FGRRES_08014	1.31829	9.30506e-06	0.00114671		FGRRES_11955	1.53555	3.18311e-05	0.00041071
FGRRES_08032	1.48076	0.00415774	0.0485465		FGRRES_01458	1.86978	4.89188e-05	0.000587905
FGRRES_08050_M	1.6425	0.00266763	0.0373851		FGRRES_01459	2.41701	2.46899e-07	7.36247e-06
FGRRES_20112	1.32155	0.00350387	0.04367		FGRRES_01462	1.01215	0.00130724	0.0083316
FGRRES_08062	1.44008	0.000455418	0.0143701		FGRRES_01468	1.27586	0.00304548	0.0160893
FGRRES_08065	1.08166	0.000192239	0.00823933		FGRRES_15858	1.61558	0.000181529	0.00170477
FGRRES_08071	1.60643	0.000732928	0.0179182		FGRRES_01525	1.09143	0.00480567	0.0227333
FGRRES_08073_M	1.89727	5.35689e-09	4.04345e-06		FGRRES_01529	1.66147	0.00216474	0.0123319
FGRRES_08078	1.16213	0.000437563	0.0139595		FGRRES_01569	1.44851	3.95679e-08	1.63651e-06
FGRRES_13442	1.03868	0.00242728	0.0351208		FGRRES_01570	1.07716	0.00103999	0.00693922
FGRRES_08089	2.49447	3.67662e-10	3.70021e-07		FGRRES_01583	2.41314	2.49788e-05	0.000335187
FGRRES_08090_M	1.50749	0.000172381	0.00771055		FGRRES_15863	2.67997	1.04241e-06	2.42567e-05
FGRRES_08091_M	3.1294	1.40237e-06	0.000297131		FGRRES_15864_M	1.02301	0.00474616	0.0224925
FGRRES_08092	3.84759	1.29241e-06	0.000278722		FGRRES_01631	1.35023	1.84166e-07	5.68843e-06
FGRRES_08103	1.28672	0.00368775	0.0453533		FGRRES_01659	1.0457	0.000996356	0.00668129
FGRRES_08105	1.21376	0.00407219	0.0482757		FGRRES_01661	1.62385	4.47318e-06	7.96793e-05
FGRRES_13440	1.51465	0.000252793	0.00997704		FGRRES_01662	1.63708	0.000162836	0.00156077
FGRRES_08139	2.06085	7.38403e-07	0.000185785		FGRRES_01675	1.24872	9.95829e-05	0.0010467
FGRRES_13433	1.96556	7.43249e-06	0.00103175		FGRRES_01676_M	1.68522	7.26163e-06	0.000119318
FGRRES_08145	1.2788	0.00271772	0.0375967		FGRRES_01677	1.47718	1.00927e-05	0.000157007
FGRRES_08147	1.24065	0.00436443	0.0499141		FGRRES_01678	1.03757	0.00300616	0.0159095
FGRRES_17092	1.43797	0.000231689	0.00936091		FGRRES_15872	2.14528	0.000361718	0.0029752
FGRRES_08156	1.15497	0.000164241	0.00740127		FGRRES_01681	1.20675	0.000387284	0.00315603
FGRRES_17089	1.13515	0.000395348	0.0131661		FGRRES_11984	1.21498	0.00558724	0.0254343
FGRRES_08188_M	1.29374	0.000215327	0.00893642		FGRRES_11988	1.22195	2.68907e-05	0.000356878
FGRRES_08204	1.02141	0.0013955	0.0259284		FGRRES_01687	1.01809	0.00212893	0.012193
FGRRES_17085	1.56165	0.00069427	0.0173956		FGRRES_01688	1.92319	6.44284e-06	0.000108673
FGRRES_08206	1.42732	0.000589197	0.016246		FGRRES_01693	1.80919	2.28662e-05	0.000310636
FGRRES_13418	2.18828	0.000855567	0.0194223		FGRRES_01694	1.0192	0.00515162	0.023959
FGRRES_08243_M	1.43629	0.000185203	0.00804569		FGRRES_01695_M	2.72703	1.53011e-07	5.02152e-06
FGRRES_08244	1.91773	0.00359512	0.0445638		FGRRES_11999	1.63968	0.0064704	0.0283332
FGRRES_08246_M	1.74229	0.00169515	0.0290728		FGRRES_01728	1.35483	0.0045311	0.0217929
FGRRES_08262_M	1.30368	4.61458e-05	0.00335065		FGRRES_01734_M	2.4486	1.53674e-06	3.34165e-05
FGRRES_17067_M	1.02477	0.000741563	0.0179581		FGRRES_01735_M	2.15069	1.06094e-09	9.01145e-08
FGRRES_08279	1.7598	8.88507e-06	0.00112953		FGRRES_01736_M	2.22605	3.70176e-09	2.45291e-07
FGRRES_17065	2.81747	7.8926e-06	0.00105102		FGRRES_01749	6.19412	6.10635e-11	9.1045e-09
FGRRES_08293	1.35731	0.00151695	0.0271813		FGRRES_01752	2.47753	2.5955e-07	7.66402e-06
FGRRES_17056	1.27461	3.22019e-05	0.00262772		FGRRES_01767	2.3675	1.45483e-06	3.2292e-05
FGRRES_08404	1.29054	6.88551e-06	0.000999046		FGRRES_01772_M	1.64271	0.000843336	0.00584671
FGRRES_08414	1.61815	2.076e-06	0.000397965		FGRRES_12011	2.09912	0.000331863	0.00276598
FGRRES_13369	1.18647	0.00134326	0.0254724		FGRRES_12012	1.07094	0.000119495	0.0012117
FGRRES_08440	1.85995	1.29618e-05	0.00133795		FGRRES_15884	2.97965	2.17758e-08	1.01932e-06
FGRRES_08456	1.32059	9.63891e-05	0.00565093		FGRRES_01780	1.97386	5.00429e-05	0.000599571
FGRRES_08459	1.06855	0.000680644	0.0172542		FGRRES_15885	2.67504	1.77697e-06	3.73876e-05
FGRRES_17029_M	1.32327	0.0013997	0.0259602		FGRRES_01787	1.6016	0.00278925	0.0150447
FGRRES_08511	1.48793	4.91626e-05	0.00349257		FGRRES_15888	1.86126	5.60516e-08	2.21221e-06
FGRRES_08519	1.53903	2.96498e-05	0.0024526		FGRRES_01798	2.07944	0.000103752	0.00107833
FGRRES_08624	2.699	2.06306e-10	2.7684e-07		FGRRES_01799_M	2.28507	6.57376e-09	3.88312e-07
FGRRES_08679_M	1.29638	2.55014e-05	0.00215371		FGRRES_01800_M	1.35956	2.61856e-05	0.00034867
FGRRES_16979	1.092	0.000969113	0.0209749		FGRRES_01806	1.06796	0.00439297	0.0212982
FGRRES_20146	1.06727	0.000676858	0.0172542		FGRRES_15891	1.63309	0.00976701	0.0396129
FGRRES_08878	1.57771	7.56797e-06	0.00103862		FGRRES_01848	1.46968	1.7311e-05	0.000245959
FGRRES_08902_M	1.01854	0.000218817	0.00899972		FGRRES_01872	1.64501	9.54811e-08	3.40155e-06
FGRRES_08903	1.14342	0.00011859	0.00626937		FGRRES_01901	1.2226	4.44531e-05	0.000547817
FGRRES_08941_M	1.19815	0.000323433	0.011712		FGRRES_01902	1.51082	0.000211418	0.00192993
FGRRES_02803	1.2523	0.00012148	0.00635115		FGRRES_01943	1.03967	0.000264424	0.00230075
FGRRES_02871	1.34716	6.04395e-05	0.00394556		FGRRES_01986	2.37625	1.06145e-06	2.45578e-05
FGRRES_02934_M	1.27182	0.00309818	0.0403632		FGRRES_15918	1.57837	0.000500881	0.00388513
FGRRES_02936	1.32518	0.00154325	0.0273684		FGRRES_02000	1.19445	4.00675e-05	0.000502488
FGRRES_16363	1.65037	0.000140645	0.00676973		FGRRES_15920	1.80973	9.25288e-12	1.93527e-09
FGRRES_16357	2.24861	6.96118e-05	0.00444816		FGRRES_02018	1.01176	0.00236213	0.0131888
FGRRES_12536	1.24541	2.8948e-06	0.000492402		FGRRES_02021	1.20246	5.56343e-05	0.000648278
FGRRES_03006	1.35767	1.19466e-05	0.00127025		FGRRES_02023	1.45258	0.000467515	0.0036879
FGRRES_03011	1.7023	5.29647e-06	0.000820071		FGRRES_02036	2.19108	0.000111712	0.00114821
FGRRES_03030_M	2.41001	4.58285e-07	0.000128714		FGRRES_02070	1.53573	8.37399e-07	2.04032e-05
FGRRES_16346	1.2952	0.00248742	0.0358479		FGRRES_02077	1.41089	1.01014e-05	0.000157007
FGRRES_03046	1.44515	2.03137e-05	0.00180832		FGRRES_02087	2.61646	0.000969982	0.0065444
FGRRES_16342	1.56932	0.000871306	0.0195955		FGRRES_17610	1.23509	0.00029252	0.00249489
FGRRES_03086	2.72092	6.57312e-07	0.000168901		FGRRES_12066	1.23921	0.00185099	0.0110175
FGRRES_03097_M	1.32955	0.00163055	0.0284569		FGRRES_02111	1.70761	0.00133613	0.00845723
FGRRES_12506	1.07965	0.000107784	0.00597116		FGRRES_02114	1.62974	0.000976689	0.00657862
FGRRES_03118	1.40111	0.00115578	0.0229579		FGRRES_15933	2.57766	2.14774e-09	1.54395e-07
FGRRES_03128	1.56546	0.000412033	0.0135221		FGRRES_02117	1.35742	0.00179659	0.0107824
FGRRES_03148	1.33423	0.000313787	0.011526		FGRRES_02135	2.70899	4.52921e-08	1.84795e-06
FGRRES_03152_M	2.40708	1.79763e-06	0.000367966		FGRRES_02136	1.74808	1.42681e-06	3.17925e-05
FGRRES_03163	2.43491	3.46717e-05	0.00277305		FGRRES_15941	1.99547	0.000112764	0.00115705
FGRRES_16315_M	1.14053	0.00217833	0.0329671		FGRRES_02152_M	2.68192	2.93954e-05	0.000385878
FGRRES_03184_M	1.03468	0.00196966	0.0311356		FGRRES_20068	3.08252	5.55095e-05	0.000647719
FGRRES_03197	1.10663	0.00105401	0.0220611		FGRRES_02159	2.11017	0.000183078	0.00171798
FGRRES_16309_M	1.19425	0.00123029	0.0238495		FGRRES_02160	1.05075	0.00980354	0.0396907
FGRRES_12489	1.3151	0.000593891	0.0162857		FGRRES_12078	1.31374	0.00023872	0.00211536
FGRRES_03212	1.24028	1.20794e-05	0.00127025		FGRRES_02173	3.64988	1.82944e-07	5.66516e-06
FGRRES_03217	1.68781	0.00136367	0.0255731		FGRRES_15945	1.37267	0.000118104	0.00120063
FGRRES_03244	1.27667	0.000948599	0.0207917		FGRRES_15947	2.0302	4.22827e-05	0.000525899
FGRRES_03264	3.37934	1.42905e-05	0.00140314		FGRRES_02194	1.38686	0.00636546	0.0280057
FGRRES_03301	1.05584	0.00414197	0.0485465		FGRRES_02202	2.40321	6.30728e-09	3.80865e-07
FGRRES_16294	1.09723	0.000823643	0.0189469		FGRRES_02206	1.82035	3.13403e-05	0.000405243
FGRRES_12458_9_M	1.04452	0.00135658	0.0255323		FGRRES_02207	1.14254	0.00576561	0.0260109
FGRRES_03343	1.19592	0.000466955	0.0144361		FGRRES_02208	2.73772	1.75623e-06	3.70158e-05
FGRRES_03359	1.06466	0.000646497	0.0168187		FGRRES_02220	1.64304	2.69541e-07	7.92031e-06
FGRRES_03364	1.46318	0.000401282	0.0132123		FGRRES_02249	1.01637	0.000886592	0.00609065
FGRRES_03366	1.47029	0.000862101	0.0194609		FGRRES_12104	1.56534	0.00123947	0.00800057
FGRRES_03379	1.01449	0.00173681	0.029414		FGRRES_02257	2.00017	3.35475e-06	6.24274e-05
FGRRES_16280	1.70249	9.1402e-06	0.00114671		FGRRES_12108	1.04957	0.001208	0.00782671
FGRRES_03432	1.21575	1.18536e-05	0.00127025		FGRRES_12109	1.62538	1.49718e-06	3.27504e-05
FGRRES_03444	1.11138	0.000792253	0.0185068		FGRRES_02269	1.42185	0.000162966	0.00156078
FGRRES_16263	2.17691	0.000567559	0.0158667		FGRRES_02285	1.7394	6.41871e-06	0.000108452
FGRRES_03477	1.36052	0.000705406	0.0175653		FGRRES_15965	1.5356	0.00171848	0.0103719
FGRRES_03567	2.51107	0.000107507	0.00597116		FGRRES_02298	8.48871	9.59437e-07	2.27545e-05
FGRRES_03569	1.40102	8.11159e-05	0.00496456		FGRRES_02299	4.6159	6.71329e-05	0.0007521
FGRRES_03570_M	1.83866	3.83968e-05	0.00295362		FGRRES_02301	8.31229	2.18172e-05	0.000299077
FGRRES_03575	1.53565	1.64242e-05	0.00156185		FGRRES_02302	2.3806	0.00239541	0.013307
FGRRES_03603	2.85098	1.66026e-07	6.07604e-05		FGRRES_02304	2.04117	0.00406499	0.0200297
FGRRES_16235	1.47593	0.00242353	0.0351208		FGRRES_02307	1.03648	0.000612889	0.0045578
FGRRES_16234	2.46397	0.000305396	0.0113835		FGRRES_02316	1.03117	0.00173744	0.0104706
FGRRES_20176	1.61305	2.206e-05	0.00190299		FGRRES_02318	2.6807	2.65324e-11	4.92973e-09
FGRRES_16229_M	2.80966	1.39734e-05	0.00140314		FGRRES_02319	2.58146	3.49554e-07	9.74958e-06
FGRRES_03644	1.09843	0.00133437	0.0254183		FGRRES_02323	1.00337	0.000584682	0.00438857
FGRRES_03646	1.62619	0.00201251	0.031565		FGRRES_02330	2.30073	1.24598e-05	0.000185948
FGRRES_03657	1.10711	0.000514579	0.0150474		FGRRES_02332	2.77911	5.84725e-06	0.000100738
FGRRES_03674_M	2.10062	4.25823e-11	7.34666e-08		FGRRES_02341	2.39855	0.000630333	0.00465884
FGRRES_03675	1.11538	0.000399337	0.0132123		FGRRES_02348_M	1.8247	0.0112242	0.0441117
FGRRES_03680	1.33296	1.04646e-05	0.00119227		FGRRES_02353	1.15672	0.00107748	0.00714203
FGRRES_03681_M	1.06946	0.00166317	0.0287748		FGRRES_02364	1.04315	0.000551395	0.0041961
FGRRES_03717	1.05251	0.000131126	0.00652537		FGRRES_02365_M	1.42713	0.00673047	0.0292599
FGRRES_03734	1.3248	0.000348587	0.0123096		FGRRES_15976	1.44426	4.25647e-05	0.000528704
FGRRES_12390	1.46632	9.79053e-06	0.00116879		FGRRES_02382	2.16125	0.00446007	0.0215457
FGRRES_03751_M	1.03597	0.00052462	0.0152043		FGRRES_02387	1.67047	2.10231e-06	4.28155e-05
FGRRES_03762	1.16801	0.000386175	0.0130275		FGRRES_15978	1.42816	0.0101479	0.0408112
FGRRES_16207	1.05496	0.00342467	0.0431731		FGRRES_02398	1.13804	0.000403511	0.00326622
FGRRES_03767	1.60729	1.94082e-06	0.000381791		FGRRES_02400	1.11445	0.000399792	0.00323829
FGRRES_03768	1.36472	0.0043441	0.0498096		FGRRES_15984	1.40089	0.000324927	0.00272083
FGRRES_03798_M	1.60133	0.00146606	0.0266249		FGRRES_15985	1.63552	0.00296551	0.0157565
FGRRES_03800	1.32313	0.00408836	0.0482757		FGRRES_02409	1.614	3.27182e-05	0.000419466
FGRRES_03802	1.34065	0.000240042	0.0096312		FGRRES_15987	1.45537	0.000346645	0.00286938
FGRRES_16198	1.5649	9.30395e-06	0.00114671		FGRRES_15988	1.22678	0.000513497	0.00396009
FGRRES_03835	1.04412	0.000808817	0.0187709		FGRRES_12132	2.64098	2.99649e-11	5.24945e-09
FGRRES_03846	1.25237	0.00186773	0.0303426		FGRRES_02414	2.26885	9.33231e-06	0.000147715
FGRRES_03889	2.02738	5.42992e-05	0.00372598		FGRRES_12134	1.6005	9.99041e-05	0.00104917
FGRRES_03915	1.23169	3.82526e-05	0.00295362		FGRRES_12135	1.32566	0.00837741	0.0348155
FGRRES_03933	1.51029	0.000287955	0.0109359		FGRRES_15991	1.33574	0.00739347	0.0313412
FGRRES_03934_M	1.3913	0.000105105	0.0058918		FGRRES_15992	1.05035	0.0129511	0.0494032
FGRRES_03936	1.23463	0.000231238	0.00936091		FGRRES_02426	3.08958	5.19444e-09	3.22732e-07
FGRRES_03951	1.40703	9.96211e-07	0.00023137		FGRRES_02487	2.36259	9.93997e-10	8.63633e-08
FGRRES_03952	1.5236	0.000480422	0.0145316		FGRRES_12154	1.3857	0.000489971	0.00382013
FGRRES_03954	1.86557	2.96868e-10	3.35693e-07		FGRRES_16013	2.42935	2.86666e-08	1.28701e-06
FGRRES_16178	2.33227	0.00036005	0.0125238		FGRRES_02556	1.16987	0.00577007	0.0260116
FGRRES_03956	2.55185	2.64018e-05	0.00219899		FGRRES_02557_M	1.35266	6.80949e-05	0.000761465
FGRRES_03963	1.33762	8.03817e-07	0.000198116		FGRRES_02558	1.67223	3.23518e-08	1.41052e-06
FGRRES_03967	1.39365	9.8698e-06	0.00116879		FGRRES_20077	1.37229	0.00193647	0.0114082
FGRRES_03969	1.85983	0.000137218	0.00670923		FGRRES_02583	2.12727	4.02481e-07	1.09972e-05
FGRRES_03980_M	1.52506	0.00223553	0.033414		FGRRES_16021_M	1.05457	0.000569396	0.00430056
FGRRES_03986	1.21381	4.27835e-05	0.00322537		FGRRES_02625	1.42511	0.0025258	0.0138908
FGRRES_04162	1.03913	0.00355931	0.0442696		FGRRES_02643_M	1.80731	2.78922e-06	5.36392e-05
FGRRES_04182	1.14423	0.00405028	0.0481961		FGRRES_02651	1.41078	0.000823372	0.00574126
FGRRES_04214	1.29032	0.000668972	0.0171169		FGRRES_02667	1.82149	5.82949e-09	3.57269e-07
FGRRES_15009	1.36482	0.00240075	0.0349323		FGRRES_02668	1.88454	1.81301e-08	8.79345e-07
FGRRES_04240	1.0253	0.00407379	0.0482757		FGRRES_16032	2.12926	1.63069e-07	5.26156e-06
FGRRES_04360	1.11133	0.00290817	0.038944		FGRRES_12184_M	1.88059	2.54736e-07	7.57747e-06
FGRRES_04388	1.0416	0.002305	0.0340385		FGRRES_02739	1.72944	6.24851e-10	6.41338e-08
FGRRES_20205	2.23605	4.661e-05	0.00335065		FGRRES_02740	1.04476	0.00794859	0.0333664
FGRRES_16111_M	2.33327	1.72453e-12	6.94239e-09		FGRRES_02744	1.23278	4.89231e-05	0.000587905
FGRRES_04456	1.34234	5.81682e-05	0.00390276		FGRRES_02765	1.18854	0.00594215	0.0266481
FGRRES_04465_M	1.52627	0.00296039	0.0393752		FGRRES_09949	1.49281	4.34298e-08	1.78402e-06
FGRRES_04480	1.3798	1.0375e-06	0.000232482		FGRRES_15568	2.05121	0.00353867	0.0180019
FGRRES_04494	1.56375	0.000736413	0.0179308		FGRRES_10013	1.41651	2.67111e-07	7.86804e-06
FGRRES_04525	1.37657	0.00319888	0.0411372		FGRRES_10022	1.09575	0.000122157	0.00123044
FGRRES_04546	1.04406	0.00427537	0.0493158		FGRRES_17304	1.44196	0.000429697	0.00344128
FGRRES_04561	1.10558	0.00236089	0.0344596		FGRRES_13693	2.3508	0.000119835	0.00121294
FGRRES_04562	3.12077	9.61444e-09	5.80568e-06		FGRRES_10101	1.09917	0.000341721	0.00283445
FGRRES_04617	1.87902	0.00338686	0.0428753		FGRRES_10115	1.18641	0.000113679	0.00116348
FGRRES_04628_M	1.44779	1.23925e-05	0.00129021		FGRRES_10125	1.59441	5.80398e-08	2.25385e-06
FGRRES_16082	1.36641	2.14851e-05	0.00188025		FGRRES_10132	1.11651	0.00019196	0.00178468
FGRRES_12211	1.37142	0.000571894	0.015951		FGRRES_10154	1.30212	0.00349523	0.0178637
FGRRES_04635	1.33308	0.000127868	0.00652537		FGRRES_20092	4.55811	1.5023e-08	7.40541e-07
FGRRES_04662	1.00701	0.00189499	0.0304911		FGRRES_10162	2.19502	5.96622e-11	9.00675e-09
FGRRES_12207	1.21151	0.00140384	0.0259602		FGRRES_10225	2.76561	7.68284e-06	0.000125386
FGRRES_04689_M	1.17476	0.00285281	0.0385816		FGRRES_10229	1.07487	0.000121534	0.00122705
FGRRES_11543_M	1.32817	0.00298492	0.0395706		FGRRES_10230	1.08026	0.000185753	0.00174037
FGRRES_11539	2.23666	0.000413371	0.0135292		FGRRES_10235	1.1062	0.00162011	0.00990565
FGRRES_11516	2.00964	0.000420405	0.0136852		FGRRES_10252	2.38907	7.60829e-05	0.000835139
FGRRES_11515	1.68856	0.000131602	0.00652537		FGRRES_10281	1.08275	0.00399072	0.0197768
FGRRES_04696_M	1.14771	0.00347086	0.043483		FGRRES_10311	1.16786	0.00174336	0.010501
FGRRES_04703	1.27781	0.0020704	0.0320567		FGRRES_10316	2.48137	6.64219e-10	6.52177e-08
FGRRES_17628_M	1.39243	0.00229846	0.0340312		FGRRES_10326	2.22089	2.07745e-06	4.24498e-05
FGRRES_04768	1.49379	0.00112722	0.0228129		FGRRES_20098	1.47897	0.00240761	0.0133502
FGRRES_16412	1.19519	0.00348639	0.0435871		FGRRES_13741	1.81151	0.00699104	0.0301086
FGRRES_12608	1.33824	0.000707564	0.0175828		FGRRES_10396	1.08368	0.00703028	0.0302152
FGRRES_04798	2.57047	4.58511e-05	0.00335065		FGRRES_10400	2.97282	6.26628e-10	6.41338e-08
FGRRES_16418	1.45287	5.59285e-05	0.00380168		FGRRES_10404	1.13936	0.00211778	0.0121619
FGRRES_04811	1.77995	0.000551825	0.0156315		FGRRES_10406	1.55652	0.0069148	0.029857
FGRRES_20232	2.49598	0.00316016	0.0407793		FGRRES_17357	2.06274	8.59617e-08	3.11759e-06
FGRRES_04819	1.87755	0.000953798	0.0208678		FGRRES_10428	1.67698	0.00166369	0.0101119
FGRRES_16421	1.26985	0.00230802	0.0340385		FGRRES_13757	1.33248	0.00353328	0.0179984
FGRRES_16422	1.0751	0.00107988	0.0223317		FGRRES_10431_M	1.37067	5.99196e-05	0.000686604
FGRRES_16426	2.14871	1.76797e-08	9.28336e-06		FGRRES_10432_M	1.54082	1.05396e-05	0.000162355
FGRRES_12631	1.2198	0.00300604	0.0397198		FGRRES_17362	1.15883	0.000676467	0.0049215
FGRRES_04840	1.25969	0.000213184	0.008878		FGRRES_10448	2.08225	2.75448e-07	8.04452e-06
FGRRES_16435	1.6043	0.000105358	0.0058918		FGRRES_10455	1.25721	0.0086232	0.0356652
FGRRES_16436	1.47761	0.00382958	0.0464822		FGRRES_10472	1.40384	4.38871e-05	0.000543057
FGRRES_04879	1.12716	0.000631568	0.016671		FGRRES_10490	1.1515	0.00139988	0.00880602
FGRRES_04894	1.27439	0.000142407	0.00681278		FGRRES_17375	1.25062	3.32375e-05	0.000423875
FGRRES_04897_M	2.97185	7.30059e-05	0.00459215		FGRRES_10513_M	1.25442	0.00829126	0.0345169
FGRRES_05021	1.04263	0.00403508	0.0481538		FGRRES_10533	1.8546	1.68963e-07	5.38409e-06
FGRRES_05047	1.14221	0.000244236	0.009767		FGRRES_17384	1.01102	0.0107031	0.0425201
FGRRES_05050	1.02488	0.00352569	0.0438966		FGRRES_10537	2.12477	0.000854458	0.00591703
FGRRES_05084	1.02661	0.000102891	0.0058614		FGRRES_10538	2.19191	0.00012459	0.00124766
FGRRES_05128	1.07447	0.000184991	0.00804569		FGRRES_13782	2.60127	0.00421794	0.0206068
FGRRES_05132	1.15382	3.77085e-05	0.00295362		FGRRES_10546	1.96789	0.00213062	0.0121947
FGRRES_16463_M	1.34148	0.00119714	0.0235471		FGRRES_10547_M	1.9192	9.07861e-05	0.000967109
FGRRES_05323	1.07822	0.000279404	0.0107464		FGRRES_17387	1.39351	0.00395021	0.0196475
FGRRES_05335	1.18125	0.00196816	0.0311356		FGRRES_10553	1.13022	0.00635248	0.027969
FGRRES_17663	1.19433	0.00149469	0.0269424		FGRRES_10558	1.50764	0.00131368	0.00835259
FGRRES_05440	1.4524	1.79649e-05	0.0016562		FGRRES_10562	1.74705	0.00862032	0.0356652
FGRRES_05450	1.21888	5.87178e-05	0.0039083		FGRRES_10567	1.31472	0.00402045	0.0198835
FGRRES_16488	1.07813	0.00102998	0.0217847		FGRRES_17391	1.75105	0.00215091	0.0122763
FGRRES_05475	1.26387	0.00140277	0.0259602		FGRRES_10569	1.57056	5.3537e-05	0.000632648
FGRRES_17674	1.75805	0.000100576	0.00581178		FGRRES_17393	2.23852	0.00465111	0.0221759
FGRRES_05663	1.58875	0.000432858	0.0139403		FGRRES_10573	1.98488	0.000598627	0.00447932
FGRRES_05672	2.16928	5.98804e-05	0.0039303		FGRRES_13788	1.57469	0.00843623	0.0350118
FGRRES_05678	1.06185	0.00212879	0.0325507		FGRRES_10578	1.36822	0.00937441	0.038287
FGRRES_12788	1.33777	0.00140725	0.0259602		FGRRES_10579	1.38275	0.00654794	0.0286209
FGRRES_16534	1.25545	0.00021108	0.008878		FGRRES_10580	1.16918	0.00930339	0.0380356
FGRRES_05796	1.92748	3.05757e-10	3.35693e-07		FGRRES_10582	1.75373	0.000616065	0.00457297
FGRRES_05797	1.0295	0.000287486	0.0109359		FGRRES_10588	1.1121	0.0009893	0.00664989
FGRRES_05817	1.32711	0.00126558	0.0244551		FGRRES_10589	1.18966	0.000474666	0.00373212
FGRRES_16556_M	1.5821	0.000116811	0.00626937		FGRRES_17397	1.06255	0.0122898	0.0473441
FGRRES_05847	3.16625	6.49941e-11	9.81167e-08		FGRRES_17398	1.28688	7.47918e-05	0.000823391
FGRRES_05968	1.48913	4.95071e-06	0.00077649		FGRRES_10592	1.12598	0.00507546	0.0236483
FGRRES_06010	1.6342	7.46866e-09	5.04508e-06		FGRRES_10602	1.54658	0.0023876	0.013288
FGRRES_06038	1.0242	0.000300563	0.0113097		FGRRES_10603	1.99232	4.62721e-10	4.96402e-08
FGRRES_06059	1.3906	0.000161424	0.00730156		FGRRES_10608	2.01397	7.23954e-07	1.81771e-05
FGRRES_06076	1.43115	8.00645e-06	0.00105102		FGRRES_10609	2.79987	9.71265e-08	3.44999e-06
FGRRES_06077	1.11732	1.0201e-05	0.00117331		FGRRES_17400	2.84803	1.81696e-07	5.65552e-06
FGRRES_06090	1.28171	0.000558239	0.0157153		FGRRES_17401	2.4439	6.38696e-07	1.64468e-05
FGRRES_06110	3.41185	3.84228e-16	2.32016e-12		FGRRES_10611	2.04739	1.45724e-06	3.2292e-05
FGRRES_06192	1.05375	0.0013837	0.0257939		FGRRES_10612	3.03228	2.21571e-08	1.02749e-06
FGRRES_16635	2.35345	1.25513e-11	3.03164e-08		FGRRES_10613	2.41449	1.35954e-07	4.53568e-06
FGRRES_10761	1.2146	1.60052e-05	0.00153408		FGRRES_10614	2.64729	7.79763e-10	7.45075e-08
FGRRES_10785	1.10598	0.00390827	0.0471286		FGRRES_10618	2.77673	2.76634e-05	0.000365127
FGRRES_10786_M	1.31844	0.00205845	0.0319645		FGRRES_17404	2.22325	0.000414793	0.00333964
FGRRES_10818	1.22139	0.000429768	0.013915		FGRRES_10625	1.77916	0.00627215	0.0277041
FGRRES_10835	1.07644	0.000132918	0.00655204		FGRRES_10629	1.56831	2.06675e-05	0.000284608
FGRRES_10993	1.31779	0.000319878	0.011636		FGRRES_17420	1.08142	0.00320195	0.0166634
FGRRES_11005	1.05087	0.00269623	0.0373851		FGRRES_17424	2.01801	0.00368164	0.0185883
FGRRES_13871	1.10015	0.00296502	0.0393933		FGRRES_17426	1.48499	0.000841891	0.005843
FGRRES_11032	1.48028	0.0010618	0.0221093		FGRRES_10668	1.67666	0.0025487	0.0139912
FGRRES_11040	1.78456	0.00412014	0.0484037		FGRRES_10677	1.74729	5.21096e-09	3.22732e-07
FGRRES_11060	1.81419	0.00159731	0.0279981		FGRRES_10695	1.26713	0.00601677	0.0269006
FGRRES_11074	1.36905	0.000261242	0.0101775		FGRRES_17439	1.80263	0.0004759	0.00373939
FGRRES_11103	1.71457	0.000685617	0.0172542		FGRRES_13813	2.93399	1.56198e-06	3.3746e-05
FGRRES_11104	1.99268	0.000525681	0.0152043		FGRRES_17595	2.30791	0.00396314	0.0196967
FGRRES_11135	1.94042	3.45388e-11	6.95208e-08		FGRRES_10712	3.27675	0.000435509	0.00348321
FGRRES_11141	1.13609	0.000600009	0.0163573		FGRRES_07973	1.91782	0.000231858	0.00207418
FGRRES_11145	2.31799	0.000150231	0.00689863		FGRRES_07982_M	2.34346	0.000305397	0.00258102
FGRRES_20314	1.593	0.00371021	0.045578		FGRRES_07988	1.63985	0.00172038	0.0103781
FGRRES_17464	1.16489	0.0041571	0.0485465		FGRRES_13464	2.86933	4.73557e-05	0.000573703
FGRRES_11174_M	1.54773	0.00137439	0.0257342		FGRRES_07997	1.54307	0.000390359	0.00317465
FGRRES_11185	1.39066	0.000860553	0.0194609		FGRRES_17117	2.07075	0.000259082	0.00226079
FGRRES_11195	1.35861	6.33314e-06	0.000944263		FGRRES_08014	1.69178	1.26055e-08	6.47815e-07
FGRRES_17452	1.92917	0.000118466	0.00626937		FGRRES_08015	2.17441	0.000538993	0.0041225
FGRRES_11217	1.34277	0.00235438	0.0344596		FGRRES_08032	1.33705	0.0110003	0.0433585
FGRRES_11229	1.67432	0.00190111	0.0304911		FGRRES_08048	1.83429	0.000487071	0.00380243
FGRRES_11230	1.31694	9.9729e-06	0.00116935		FGRRES_08050_M	2.10994	0.000129099	0.00128323
FGRRES_11232	2.21424	0.000414752	0.0135377		FGRRES_08059	1.69489	0.0044431	0.0214723
FGRRES_11236	1.42179	0.00199051	0.0313421		FGRRES_08062	1.08424	0.00813913	0.0340361
FGRRES_11251	1.22101	8.23545e-05	0.00499797		FGRRES_08065	1.08942	0.000175595	0.00165806
FGRRES_14001	1.37771	0.00215247	0.0327034		FGRRES_08071	2.05754	1.55433e-05	0.000225079
FGRRES_11362	1.40195	0.000395734	0.0131661		FGRRES_08073_M	1.97933	1.16686e-09	9.52177e-08
FGRRES_11363	1.07472	0.00254422	0.0363198		FGRRES_20114	1.42443	0.0107293	0.0425824
FGRRES_11391	1.40163	0.00148717	0.0268468		FGRRES_17106	2.4624	1.80978e-06	3.788e-05
FGRRES_11400	1.37155	7.36775e-06	0.00103175		FGRRES_08077	2.11113	5.44537e-05	0.000638483
FGRRES_17553	1.41062	0.0043779	0.0499731		FGRRES_08078	1.92942	4.75171e-09	3.00452e-07
FGRRES_17550	2.75307	7.86656e-09	5.04508e-06		FGRRES_08089	2.2945	1.04969e-08	5.65942e-07
FGRRES_17549	1.51424	0.000183564	0.00804569		FGRRES_08090_M	1.71847	1.97429e-05	0.00027533
FGRRES_11433	1.39291	0.00185235	0.0303128		FGRRES_08091_M	3.55229	5.33115e-08	2.13193e-06
FGRRES_17547	1.69219	5.21462e-05	0.00362985		FGRRES_08092	4.27291	1.337e-07	4.47285e-06
FGRRES_11440	1.03384	0.00307602	0.040216		FGRRES_17105	1.26994	0.00470847	0.0223875
FGRRES_13957	2.08349	1.73509e-05	0.00162523		FGRRES_17104	1.77829	0.000601682	0.00449104
FGRRES_11443	1.58065	0.00112959	0.0228129		FGRRES_08103	1.82539	4.35563e-05	0.000540071
FGRRES_11478	1.63398	0.00253615	0.0362904		FGRRES_08105	2.03896	1.16986e-06	2.66574e-05
FGRRES_06432_M	1.99315	0.00275049	0.0379613		FGRRES_13440	1.76125	2.25553e-05	0.00030745
FGRRES_06440	1.18824	0.000245195	0.00977298		FGRRES_08113_M	1.45044	0.000606282	0.00452259
FGRRES_16665	1.183	4.37757e-05	0.00324343		FGRRES_08130	1.00421	0.000555918	0.00421987
FGRRES_06533	1.90551	1.16685e-05	0.00126956		FGRRES_08139	3.16552	1.59781e-14	7.14694e-12
FGRRES_06534	1.32229	5.65705e-06	0.000864812		FGRRES_08140	1.12811	0.00838317	0.0348275
FGRRES_06548	2.27274	7.93712e-09	5.04508e-06		FGRRES_17096	1.00135	0.00930183	0.0380356
FGRRES_06549	2.62122	1.74133e-08	9.28336e-06		FGRRES_08142	1.34288	0.00487044	0.0229588
FGRRES_06550_M	1.74079	5.65302e-07	0.000153805		FGRRES_08144	1.26146	0.00398728	0.0197678
FGRRES_06554	1.541	0.000126108	0.00650856		FGRRES_08145	1.23849	0.00366712	0.0185227
FGRRES_06572	1.46965	2.04974e-05	0.00180832		FGRRES_08146	1.29565	0.00568086	0.025744
FGRRES_06602	1.20013	0.00243552	0.035184		FGRRES_17092	2.09848	8.1791e-08	3.02076e-06
FGRRES_06682	1.22497	0.00110231	0.0224496		FGRRES_08156	1.04109	0.00067532	0.00491612
FGRRES_12981_M	1.04411	0.00269623	0.0373851		FGRRES_08164	2.08753	0.00147219	0.00919463
FGRRES_16728_M	1.02178	0.00176367	0.0295012		FGRRES_17089	1.30341	4.85042e-05	0.000584617
FGRRES_16730	1.04776	0.00235182	0.0344596		FGRRES_08188_M	1.39658	6.70147e-05	0.000751474
FGRRES_13009	1.38983	2.41501e-06	0.000431584		FGRRES_08199	1.70485	0.00592992	0.0266171
FGRRES_15409	1.34451	5.77978e-06	0.00087253		FGRRES_08201	1.54901	0.000897997	0.00615567
FGRRES_07067	1.39315	2.24616e-06	0.000417336		FGRRES_13423	1.95199	0.00805739	0.0337527
FGRRES_07068	1.55091	1.2746e-06	0.000278722		FGRRES_13422	1.73397	0.000522307	0.00401777
FGRRES_07116	1.24959	0.000769685	0.0182479		FGRRES_08204	1.76363	3.73034e-08	1.56428e-06
FGRRES_07136	1.33528	4.29979e-05	0.00322537		FGRRES_17085	2.63337	1.72573e-08	8.4039e-07
FGRRES_16793	2.16295	3.90737e-08	1.81497e-05		FGRRES_08206	2.31731	3.27579e-08	1.41798e-06
FGRRES_13094_M	1.27363	0.000336546	0.0120817		FGRRES_08207_M	2.57962	4.31725e-06	7.73582e-05
FGRRES_07366	1.37516	2.36743e-05	0.00201348		FGRRES_08208	2.11922	1.34343e-05	0.00019762
FGRRES_07458	1.04796	0.00277554	0.0380479		FGRRES_08209	1.39861	0.000140964	0.00137848
FGRRES_07519	1.06383	0.000308613	0.0114681		FGRRES_15034	1.83736	9.05984e-05	0.00096657
FGRRES_07546	1.32447	4.64342e-05	0.00335065		FGRRES_08220	1.54244	0.00182337	0.0109068
FGRRES_07554	1.54646	3.62126e-06	0.000589297		FGRRES_17078_M	1.66005	0.00014645	0.0014275
FGRRES_07558	2.47802	0.00089507	0.0200181		FGRRES_08224	1.23038	0.000565617	0.00428005
FGRRES_16847	1.35401	9.56773e-06	0.00116717		FGRRES_13418	2.34187	0.000383767	0.00312948
FGRRES_07567	1.15252	0.00276301	0.0380055		FGRRES_13416	2.01562	0.00215477	0.0122809
FGRRES_07573_M	1.77356	0.00194134	0.0308892		FGRRES_13412	2.56411	2.61445e-08	1.19601e-06
FGRRES_07615	1.15297	0.000735751	0.0179308		FGRRES_08244	2.06032	0.00184011	0.0109743
FGRRES_16871	1.09084	0.00120755	0.0236585		FGRRES_08245	1.72675	0.00280121	0.0150826
FGRRES_07660	1.55705	0.00284761	0.0385545		FGRRES_08246_M	2.80842	7.8097e-07	1.92879e-05
FGRRES_07696	2.8358	9.88824e-08	4.11794e-05		FGRRES_13411	3.25691	1.46706e-09	1.13575e-07
FGRRES_13194	1.04692	0.00049917	0.014812		FGRRES_08248	2.00046	0.00191586	0.0113199
FGRRES_13198	1.52638	0.00314168	0.0407104		FGRRES_08252	1.0274	0.00753655	0.0318454
FGRRES_07734	1.92405	1.21953e-09	1.05202e-06		FGRRES_13407	1.52853	0.00250054	0.0137769
FGRRES_16887	1.96786	2.45935e-06	0.000431584		FGRRES_08262_M	1.54505	1.40348e-06	3.13306e-05
FGRRES_16889	1.56355	0.000644122	0.0168014		FGRRES_08263	1.2912	0.00272133	0.0147923
FGRRES_07753	1.82853	0.000224874	0.00920612		FGRRES_08264	1.27388	0.00685898	0.0297009
FGRRES_07755	1.65899	3.95165e-07	0.0001164		FGRRES_08265	2.38626	3.83046e-06	6.96695e-05
FGRRES_07758	1.6856	0.000167661	0.00752731		FGRRES_08267	1.00009	0.000334687	0.00278644
FGRRES_07837	1.0394	0.000817155	0.0189057		FGRRES_08269	1.03367	0.00294353	0.0156755
FGRRES_07843	1.20271	0.000219087	0.00899972		FGRRES_17067_M	1.22841	5.53077e-05	0.000646613
FGRRES_07858	1.33811	0.000436377	0.0139595		FGRRES_08279	2.02801	3.36487e-07	9.49476e-06
FGRRES_15451	1.40029	0.00348052	0.0435588		FGRRES_17065	2.6812	2.04863e-05	0.000282758
FGRRES_16918	1.10811	5.10925e-05	0.00358746		FGRRES_08281_M	1.72175	0.00153199	0.00946909
FGRRES_09820	2.56351	0.000809774	0.0187709		FGRRES_08292	1.92024	4.80065e-06	8.42695e-05
FGRRES_13650	1.15705	2.63102e-05	0.00219899		FGRRES_08293	1.11753	0.00895884	0.0368389
FGRRES_09742	1.11224	0.00268944	0.0373851		FGRRES_20120	4.64674	2.18115e-31	3.76311e-28
FGRRES_09707	1.11188	0.000160547	0.00729925		FGRRES_08341	1.36999	0.00132148	0.0083865
FGRRES_09702	1.00762	0.000143895	0.00683598		FGRRES_13386	1.14803	0.000262461	0.00228532
FGRRES_09684	1.39217	0.000180595	0.00796001		FGRRES_13385	1.10084	0.00164854	0.0100438
FGRRES_17251	1.84685	1.6814e-06	0.000350108		FGRRES_08404	1.1705	4.51593e-05	0.000554258
FGRRES_09623_M	1.12059	0.00278208	0.0380511		FGRRES_08414	1.64909	1.33088e-06	2.98201e-05
FGRRES_13604_M	1.16845	8.02307e-05	0.00496456		FGRRES_08423	1.06259	0.000308596	0.00260441
FGRRES_09483	1.00204	0.0011008	0.0224496		FGRRES_13369	1.04915	0.00450575	0.0216969
FGRRES_09451	1.6892	1.4602e-05	0.00141078		FGRRES_13367	1.38071	0.000380885	0.00310807
FGRRES_09416	1.04212	0.00213734	0.0325507		FGRRES_08440	2.02294	2.14626e-06	4.35637e-05
FGRRES_09268	1.24514	0.00278759	0.0380834		FGRRES_08448	1.39249	0.0125298	0.0481154
FGRRES_09240	1.00162	0.00306106	0.0401676		FGRRES_17032	2.36651	1.12165e-05	0.000170392
FGRRES_09199	1.05993	0.00166545	0.0287748		FGRRES_08456	1.00793	0.0028501	0.0153253
FGRRES_09187	1.05864	0.00018693	0.00809158		FGRRES_08459	1.57645	5.78234e-07	1.51154e-05
FGRRES_09170	1.3948	0.000585853	0.0162279		FGRRES_17030	1.32347	4.45468e-06	7.9467e-05
FGRRES_09151_M	1.53697	0.00412648	0.048431		FGRRES_17029_M	2.18681	1.9429e-07	5.94036e-06
FGRRES_09146_M	1.74959	0.00266362	0.0373851		FGRRES_08511	1.79966	9.95305e-07	2.34772e-05
FGRRES_13519	1.86634	0.00114965	0.0229342		FGRRES_08519	1.30428	0.000376217	0.00307414
FGRRES_13518	1.65948	0.000323906	0.011712		FGRRES_17019	1.54839	0.000505364	0.00389986
FGRRES_09129	1.31013	0.000424247	0.0137732		FGRRES_08588	2.18348	0.00026221	0.00228482
FGRRES_17162	1.43158	0.000751319	0.0180124		FGRRES_08590	1.51585	5.11638e-05	0.000610578
FGRRES_09114	1.66919	0.00114052	0.0228365		FGRRES_08624	2.66851	3.21546e-10	3.73396e-08
FGRRES_13517	1.51613	5.27619e-05	0.00364118		FGRRES_08632	1.248	0.00820658	0.0342707
FGRRES_09070	1.57328	0.0015413	0.0273684		FGRRES_08633_M	1.37919	0.00072728	0.00520033
FGRRES_09041	1.04661	0.000175748	0.00780332		FGRRES_08679_M	1.45758	2.18613e-06	4.42952e-05
FGRRES_00002	-1.96385	0.00110534	0.0224733		FGRRES_13308	1.50191	0.0101079	0.040732
FGRRES_00053	-2.15107	0.00313806	0.0407104		FGRRES_16979	1.22712	0.000214347	0.00195077
FGRRES_00055	-2.0066	3.72895e-06	0.000592559		FGRRES_08734	1.06162	0.0037991	0.0190856
FGRRES_00118	-2.03099	0.00364584	0.0450673		FGRRES_08737	1.08845	0.000233668	0.00208266
FGRRES_00134	-6.20995	0.00175115	0.029414		FGRRES_08764	1.426	2.77069e-08	1.25324e-06
FGRRES_00154	-1.59537	0.00101074	0.0214529		FGRRES_20146	1.47149	2.86408e-06	5.45576e-05
FGRRES_00160	-1.01627	0.00301813	0.0397926		FGRRES_16958_M	1.35026	5.38203e-06	9.36581e-05
FGRRES_00185	-1.13106	9.35441e-05	0.0055379		FGRRES_08878	1.65557	2.62968e-06	5.12855e-05
FGRRES_11720	-1.46241	0.00071394	0.0177048		FGRRES_08902_M	1.18979	1.59782e-05	0.000229998
FGRRES_11721	-1.15925	0.00377847	0.0460471		FGRRES_08903	1.06122	0.000360214	0.00296545
FGRRES_11731	-1.27229	0.000150134	0.00689863		FGRRES_02803	1.25012	0.000121719	0.00122705
FGRRES_00245	-1.21795	0.000521585	0.0151788		FGRRES_02814	1.85498	1.2296e-07	4.148e-06
FGRRES_00256	-1.24763	0.000310322	0.0114962		FGRRES_02819	1.02538	0.00934941	0.0381978
FGRRES_00322_M	-1.06339	0.0017889	0.0297693		FGRRES_12573	1.76725	0.00561477	0.0255
FGRRES_11753	-1.69173	0.00100833	0.0214394		FGRRES_02869_M	2.13491	2.43605e-06	4.8309e-05
FGRRES_00348	-1.11896	0.00229937	0.0340312		FGRRES_02871	1.2381	0.000229546	0.00206342
FGRRES_00394	-1.03947	0.00183622	0.0301715		FGRRES_16375	6.3995	2.19582e-41	4.41982e-38
FGRRES_00433	-1.0282	0.00198505	0.031297		FGRRES_02877	4.94216	2.63807e-21	3.53999e-18
FGRRES_00447	-1.21326	0.000606133	0.0164619		FGRRES_02878	7.04968	3.0359e-59	1.22215e-55
FGRRES_00452	-1.10973	0.000177106	0.00783485		FGRRES_16374	2.10082	2.46431e-07	7.36247e-06
FGRRES_00521	-1.3049	0.000505013	0.0148757		FGRRES_02891	1.40773	0.000767226	0.00542493
FGRRES_00556	-1.03762	0.00188811	0.0304911		FGRRES_02895	1.11288	0.000136822	0.00135037
FGRRES_00557	-1.29043	0.00302779	0.0398763		FGRRES_16372	1.2605	0.0108676	0.0429756
FGRRES_00569	-1.47817	0.00017515	0.00780332		FGRRES_02899	1.05072	0.00597912	0.0267741
FGRRES_11786	-1.03664	0.00115401	0.0229579		FGRRES_02936	1.99017	2.26787e-06	4.55725e-05
FGRRES_15754	-1.19288	0.000349995	0.0123233		FGRRES_02949	2.59455	0.000561012	0.00425319
FGRRES_00598	-1.05293	0.00205517	0.0319645		FGRRES_02961	2.62387	3.9689e-05	0.000498776
FGRRES_00612	-1.08633	0.000643127	0.0168014		FGRRES_16363	1.37925	0.00155057	0.00955417
FGRRES_00619	-1.10902	0.00047144	0.0144875		FGRRES_16357	2.74161	1.2098e-06	2.75156e-05
FGRRES_15765	-1.08738	3.57319e-05	0.00283904		FGRRES_15167	1.17532	0.0041765	0.0204789
FGRRES_00660	-1.09704	0.00130655	0.0250861		FGRRES_12536	1.1728	1.06397e-05	0.00016348
FGRRES_00681	-1.27278	0.000330355	0.0119096		FGRRES_02997_M	2.16798	0.000116441	0.00118672
FGRRES_00696	-1.12041	0.00014612	0.00683598		FGRRES_03009	1.56979	8.53748e-06	0.000136747
FGRRES_00810	-1.12284	0.000184537	0.00804569		FGRRES_03010_M	1.56932	0.00056914	0.00430056
FGRRES_00831	-1.26109	0.00025182	0.00997229		FGRRES_03011	1.96854	1.59689e-07	5.1843e-06
FGRRES_00896	-1.0302	0.00395832	0.0474723		FGRRES_16353	2.33773	0.000123411	0.001241
FGRRES_00990	-1.86616	0.000138231	0.0067315		FGRRES_03015	1.40693	0.00196116	0.0115143
FGRRES_01054	-1.00883	0.00205132	0.0319645		FGRRES_03024	3.86809	0.000157609	0.00151548
FGRRES_01058	-1.55592	0.000140697	0.00676973		FGRRES_03030_M	3.13407	3.86778e-11	6.39879e-09
FGRRES_01083	-1.03189	0.000772101	0.0182479		FGRRES_16348	1.68165	0.000229977	0.00206487
FGRRES_11896	-1.60028	0.000435193	0.0139595		FGRRES_03044	1.49336	1.52297e-05	0.000221334
FGRRES_15828	-1.83577	0.0022068	0.0331708		FGRRES_03045_M	1.83693	0.00522131	0.0241916
FGRRES_01165_M	-1.00503	0.000920193	0.020445		FGRRES_03046	1.27704	0.000160965	0.00154529
FGRRES_01179	-1.01517	0.00418572	0.0486534		FGRRES_03047	4.39406	1.67109e-08	8.20398e-07
FGRRES_01218	-1.29517	0.00195367	0.0309639		FGRRES_03048	5.22556	2.5099e-15	1.26777e-12
FGRRES_01321	-1.05088	0.000866166	0.0195162		FGRRES_12523	1.13251	0.00978428	0.0396549
FGRRES_11941	-1.20847	0.000293437	0.0111092		FGRRES_16342	2.06005	1.46795e-05	0.00021437
FGRRES_01384	-1.25066	0.00121064	0.0236585		FGRRES_16341	1.16239	0.0128979	0.0492312
FGRRES_01385	-1.00892	0.0017509	0.029414		FGRRES_03063	1.67077	0.000132798	0.00131459
FGRRES_01390	-1.10899	9.52303e-05	0.00561022		FGRRES_03079	1.12858	0.00373116	0.018799
FGRRES_11943	-1.13371	0.00303142	0.0398806		FGRRES_03086	2.95836	7.3068e-08	2.74904e-06
FGRRES_01426	-1.06092	0.00150463	0.0270408		FGRRES_16332	4.11362	7.34102e-14	2.60757e-11
FGRRES_11957	-1.6197	0.000229715	0.00936091		FGRRES_16331_M	4.33304	1.8428e-17	1.23642e-14
FGRRES_01496	-1.04252	0.00116529	0.0231044		FGRRES_03097_M	1.31601	0.0020256	0.011779
FGRRES_01512	-1.30313	0.00186514	0.0303426		FGRRES_03099_M	1.84791	0.000170809	0.00161793
FGRRES_15860	-1.18513	0.000778232	0.0182854		FGRRES_16326_M	1.64878	1.98823e-05	0.000276938
FGRRES_01599	-1.93999	9.81242e-05	0.00572486		FGRRES_12506	1.08327	0.00010295	0.00107183
FGRRES_11975	-1.28137	0.000722081	0.0177553		FGRRES_03107	1.51779	0.00363024	0.0183749
FGRRES_01607	-2.18835	0.000804657	0.0187242		FGRRES_03113_M	1.56751	0.00179721	0.0107824
FGRRES_01671	-1.1219	0.00356663	0.044315		FGRRES_03123	1.15322	0.00711217	0.0304763
FGRRES_11987	-1.08779	0.00299943	0.0396759		FGRRES_03128	1.37115	0.00199725	0.0116582
FGRRES_01748	-3.46406	9.86239e-05	0.00572635		FGRRES_03136	1.20121	0.00890469	0.0366412
FGRRES_01757	-1.45614	5.6032e-05	0.00380168		FGRRES_03147_M	1.23602	0.00882242	0.0363398
FGRRES_01765	-1.45755	0.000665943	0.0171119		FGRRES_03150	2.83063	0.00678313	0.029457
FGRRES_15886	-2.54818	9.34701e-07	0.000221341		FGRRES_03152_M	1.43433	0.00441254	0.0213845
FGRRES_01836	-1.37464	0.000234974	0.00945929		FGRRES_16315_M	1.13419	0.002395	0.013307
FGRRES_01859	-1.66805	0.000112229	0.00608522		FGRRES_15175	6.06542	3.76689e-12	8.92015e-10
FGRRES_01876	-1.24643	0.00199593	0.0313866		FGRRES_03197	1.14701	0.000704875	0.00508225
FGRRES_01919	-1.12213	0.000112274	0.00608522		FGRRES_16309_M	1.70189	4.6256e-06	8.20314e-05
FGRRES_01979	-1.78111	0.00189182	0.0304911		FGRRES_12490	3.25413	1.1064e-09	9.21517e-08
FGRRES_02003	-1.05157	0.00145574	0.0265574		FGRRES_03212	1.15681	4.43697e-05	0.000547348
FGRRES_02032_M	-1.16644	0.00105879	0.0220847		FGRRES_03229	1.1178	0.00122694	0.00792818
FGRRES_02034	-1.94881	0.00268922	0.0373851		FGRRES_03244	1.56189	5.50468e-05	0.000644186
FGRRES_02066	-1.00607	0.00391833	0.0471331		FGRRES_03247	1.17103	0.00208995	0.0120461
FGRRES_02067_M	-1.29233	0.00335159	0.0424735		FGRRES_03261_M	1.40593	3.54778e-05	0.000450069
FGRRES_02074	-1.42612	0.000126066	0.00650856		FGRRES_03264	3.67805	3.16312e-06	5.95031e-05
FGRRES_02079	-1.04376	0.000573401	0.0159561		FGRRES_16301	1.3631	0.00291472	0.0155826
FGRRES_20067	-1.08277	0.0031465	0.0407291		FGRRES_16300_M	1.18927	0.00381778	0.0191475
FGRRES_15928	-1.0185	0.000394093	0.0131661		FGRRES_03270_M	2.59666	0.000169706	0.00161001
FGRRES_02089	-1.06406	0.00371356	0.045578		FGRRES_03273	1.0217	0.0021934	0.0124431
FGRRES_02120	-1.6614	0.000474733	0.0144997		FGRRES_16299	1.01154	0.00291941	0.0155919
FGRRES_15936	-1.25192	0.000148434	0.00689477		FGRRES_16297	1.86582	0.00156903	0.00964823
FGRRES_12073	-1.48865	0.00122662	0.0238166		FGRRES_16296	2.40282	0.00023329	0.00208237
FGRRES_02169	-1.23586	0.00387059	0.0468858		FGRRES_03319	1.35532	0.0125434	0.0481289
FGRRES_02183	-1.66223	0.00325895	0.0416932		FGRRES_12458_9_M	1.41292	1.5431e-05	0.000223722
FGRRES_02193	-1.05372	0.00213585	0.0325507		FGRRES_03332_M	1.0159	0.00145323	0.00908887
FGRRES_15948	-1.06432	0.00306951	0.0402066		FGRRES_03338	4.61682	8.5787e-25	1.29506e-21
FGRRES_02216	-1.53029	0.000109963	0.00606405		FGRRES_03341_M	1.4148	0.00627396	0.0277041
FGRRES_02221	-1.62002	0.00421602	0.0488177		FGRRES_03343	1.09339	0.00141979	0.00891207
FGRRES_02225	-1.42476	0.00434448	0.0498096		FGRRES_03345	1.35826	0.00219181	0.0124431
FGRRES_12110	-2.07798	0.0018969	0.0304911		FGRRES_03346	1.22518	0.00189494	0.0112458
FGRRES_02274	-2.64781	0.00155291	0.0274591		FGRRES_12452_M	3.17437	5.16152e-05	0.000612937
FGRRES_02279	-1.22914	0.00290316	0.038944		FGRRES_16287	2.09954	5.74373e-05	0.000661268
FGRRES_15996	-3.27734	0.0043873	0.0499731		FGRRES_03359	1.18955	0.000140529	0.00137534
FGRRES_02451	-1.19485	0.00217333	0.0329327		FGRRES_03361_M	1.33402	0.00339452	0.0174598
FGRRES_16004	-1.28177	0.00254173	0.0363198		FGRRES_03362	1.26959	0.000534221	0.00409378
FGRRES_02485	-1.14701	0.00183592	0.0301715		FGRRES_03364	1.84161	9.30564e-06	0.000147486
FGRRES_16015	-1.07301	0.000738831	0.0179534		FGRRES_03366	1.50357	0.00072536	0.00518968
FGRRES_16016	-1.0695	0.000393743	0.0131661		FGRRES_03373	1.68378	0.00120081	0.00778847
FGRRES_02587_M	-1.40638	0.000256894	0.0100863		FGRRES_16281	2.83899	1.18059e-07	4.03909e-06
FGRRES_02589	-1.07716	0.00159565	0.0279981		FGRRES_03379	1.00966	0.001819	0.0108914
FGRRES_02618	-1.65466	0.000287422	0.0109359		FGRRES_16280	1.47128	0.000118996	0.00120766
FGRRES_02654	-1.12905	0.00150368	0.0270408		FGRRES_12444	1.11874	0.00386515	0.0193209
FGRRES_12176	-1.35195	0.00287053	0.0387779		FGRRES_03406	1.56635	0.00576971	0.0260116
FGRRES_02672_M	-1.17716	0.0015805	0.0277842		FGRRES_12439	4.7379	4.06177e-20	4.08784e-17
FGRRES_02745	-1.391	0.000761001	0.0181274		FGRRES_20172	1.44174	0.00230584	0.0129404
FGRRES_02760	-1.31295	0.000212102	0.008878		FGRRES_03432	1.30671	2.50059e-06	4.94266e-05
FGRRES_09968	-1.03319	0.00225147	0.0335278		FGRRES_03438	1.48528	0.00023971	0.00211931
FGRRES_09985	-1.06703	0.000456156	0.0143701		FGRRES_03439	1.01317	0.00106696	0.00708785
FGRRES_10025	-1.3935	0.00145431	0.0265574		FGRRES_12435	1.33218	3.8357e-05	0.000483546
FGRRES_10083	-1.27354	0.00173962	0.029414		FGRRES_12434	1.16676	0.0107288	0.0425824
FGRRES_10094	-1.89843	1.74944e-05	0.00162523		FGRRES_16267	1.55139	0.000236576	0.00210238
FGRRES_10126	-1.02054	0.00409445	0.0482757		FGRRES_03442	1.03826	0.000647223	0.00476326
FGRRES_13709	-1.26878	0.00188603	0.0304911		FGRRES_16266	1.97386	0.00066855	0.00487271
FGRRES_10163	-1.24572	0.000908911	0.0202526		FGRRES_16265_M	2.26649	7.47554e-05	0.000823391
FGRRES_17727	-1.69321	0.0010003	0.0213439		FGRRES_03457	3.69036	1.82247e-07	5.6581e-06
FGRRES_10287	-1.28306	0.00179238	0.0297693		FGRRES_16263	2.56769	5.42393e-05	0.000637206
FGRRES_10290	-1.33407	1.20956e-05	0.00127025		FGRRES_03477	1.54674	0.00013686	0.00135037
FGRRES_10310	-1.04927	0.00293766	0.0391748		FGRRES_03483	1.22125	0.0107225	0.0425824
FGRRES_10324	-1.09122	0.00132573	0.0252936		FGRRES_03510	2.42486	0.00833636	0.0346688
FGRRES_13743	-1.25965	0.00258168	0.0367236		FGRRES_03511	2.33529	0.00353482	0.0179984
FGRRES_17345_M	-1.13554	0.000783552	0.0183391		FGRRES_03518	3.3415	1.03932e-07	3.63727e-06
FGRRES_17346	-1.68979	0.00163703	0.0285288		FGRRES_03529	1.55378	3.053e-05	0.000397318
FGRRES_17349	-1.34226	0.000300606	0.0113097		FGRRES_03532	1.74539	0.00370806	0.0186982
FGRRES_10349	-1.22089	0.00134958	0.0255069		FGRRES_03552	2.68865	0.00045956	0.00363465
FGRRES_10393	-1.11916	0.00103368	0.0218248		FGRRES_03567	2.29654	0.000404793	0.00327221
FGRRES_10413	-1.25325	0.00096903	0.0209749		FGRRES_03569	1.38755	9.36819e-05	0.000990715
FGRRES_10433	-1.13054	0.00320187	0.0411372		FGRRES_03574	1.86263	0.00237306	0.013226
FGRRES_10459_M	-1.20025	7.95652e-05	0.00496456		FGRRES_03575	1.44716	4.62284e-05	0.00056451
FGRRES_17367	-1.45034	5.65669e-05	0.00381653		FGRRES_03592	2.42475	0.000653167	0.00478919
FGRRES_10461	-1.45267	9.8714e-06	0.00116879		FGRRES_03593	1.91641	0.000297856	0.0025266
FGRRES_17368	-1.17279	0.000192641	0.00823933		FGRRES_03600	3.20241	0.000231515	0.00207265
FGRRES_10463	-1.41382	1.92589e-05	0.00176204		FGRRES_03603	2.41185	8.63455e-06	0.000137936
FGRRES_10464	-1.83065	2.47302e-06	0.000431584		FGRRES_16234	2.17282	0.00131423	0.00835259
FGRRES_10483	-1.35315	1.09674e-05	0.00121698		FGRRES_20176	1.81094	2.00389e-06	4.12986e-05
FGRRES_10489	-1.052	0.0028764	0.0388138		FGRRES_03620	1.93037	0.000235289	0.00209402
FGRRES_13772	-1.54576	0.00021612	0.00893862		FGRRES_03630	2.26665	0.000299736	0.0025385
FGRRES_10576	-1.96211	0.00033713	0.0120817		FGRRES_03632	3.06298	7.1277e-10	6.94204e-08
FGRRES_10687	-3.98667	0.000371371	0.0128144		FGRRES_16229_M	3.15344	1.08068e-06	2.48598e-05
FGRRES_14031_M	-1.24705	3.32689e-05	0.00269656		FGRRES_03636_M	1.55001	0.00658808	0.0287236
FGRRES_17122	-1.45279	0.00122489	0.0238166		FGRRES_03653	1.11253	0.00484143	0.0228488
FGRRES_08021_M	-1.72902	0.00397542	0.0476302		FGRRES_15194	3.15369	1.25976e-05	0.000187135
FGRRES_08085	-1.51002	0.00237483	0.0345969		FGRRES_03662	1.35395	0.00157291	0.00966229
FGRRES_08104	-2.19883	0.002504	0.0360009		FGRRES_03667	1.26368	0.00731711	0.0311437
FGRRES_08114_M	-2.4549	1.45075e-07	5.47521e-05		FGRRES_03674_M	1.98921	4.66186e-10	4.96402e-08
FGRRES_08115	-2.01288	0.0028455	0.0385545		FGRRES_03675	1.20516	0.000140089	0.00137437
FGRRES_08309	-1.13876	0.000503919	0.0148757		FGRRES_03679	1.63897	0.000224606	0.00202952
FGRRES_08361	-1.12977	0.00135284	0.0255286		FGRRES_03689	1.24683	0.0109526	0.0432271
FGRRES_08389	-1.71226	5.22973e-05	0.00362985		FGRRES_03717	1.1664	2.23318e-05	0.000305364
FGRRES_08405	-1.00585	0.00118293	0.0233436		FGRRES_03719	1.37663	0.00596213	0.0267278
FGRRES_08410	-1.717	0.00241957	0.0351208		FGRRES_12390	1.56037	2.63286e-06	5.12855e-05
FGRRES_08436	-1.20107	5.8898e-05	0.0039083		FGRRES_12388_M	5.70756	0.00246601	0.0136053
FGRRES_17035	-1.3178	0.000273797	0.0105982		FGRRES_03750	1.76102	3.00559e-05	0.000391992
FGRRES_08464	-2.62388	0.000470731	0.0144875		FGRRES_03761	1.02011	0.000847735	0.00587384
FGRRES_13359	-1.57784	0.000557809	0.0157153		FGRRES_03762	1.18384	0.000326596	0.00272962
FGRRES_08528	-1.07433	0.00276066	0.0380055		FGRRES_16207	1.41206	9.21445e-05	0.000976166
FGRRES_08533	-1.60457	0.00256377	0.0365126		FGRRES_03766	1.24923	0.00824308	0.0343756
FGRRES_08534	-1.48148	0.00263537	0.0372075		FGRRES_03767	1.56928	3.50832e-06	6.44901e-05
FGRRES_08549	-1.231	0.000146603	0.00683598		FGRRES_03768	1.73717	0.000318131	0.00267367
FGRRES_08553	-1.03859	0.00113968	0.0228365		FGRRES_16204	1.68348	0.000167225	0.00159147
FGRRES_08598	-1.07521	0.00010436	0.0058918		FGRRES_03798_M	1.70375	0.000802425	0.00562117
FGRRES_08672	-1.35058	0.00014509	0.00683598		FGRRES_03802	1.58237	1.53331e-05	0.000222569
FGRRES_16986	-1.06775	0.00228699	0.0339729		FGRRES_16198	2.18178	5.34529e-10	5.61348e-08
FGRRES_08757	-1.06072	7.1263e-05	0.0045297		FGRRES_03811	1.61779	0.00326173	0.0169064
FGRRES_08782_M	-1.2698	0.00167293	0.028834		FGRRES_03815_M	1.42381	0.0104068	0.0416168
FGRRES_08793	-1.14596	0.00229597	0.0340312		FGRRES_16194	1.65154	1.1212e-06	2.56452e-05
FGRRES_08824	-1.42436	0.00104957	0.0220249		FGRRES_03836	1.55128	9.48853e-06	0.000149795
FGRRES_08838	-1.25942	0.00179449	0.0297693		FGRRES_03840	1.9629	0.00857529	0.0355401
FGRRES_16952	-1.46664	0.00170528	0.0291289		FGRRES_03846	1.5569	0.000125064	0.0012493
FGRRES_08907	-1.45405	0.000112363	0.00608522		FGRRES_03861	1.43464	5.12206e-05	0.000610653
FGRRES_16393_M	-3.33653	2.50152e-06	0.000431584		FGRRES_03862_M	1.13349	0.000949784	0.00643328
FGRRES_12571	-1.77435	0.00134569	0.0254732		FGRRES_12361_16189_M	1.80397	0.000365761	0.00299884
FGRRES_02841	-1.69362	0.00045508	0.0143701		FGRRES_03884	5.89404	1.01857e-20	1.1183e-17
FGRRES_02904	-1.09254	0.00410167	0.0482757		FGRRES_03894_M	1.92471	0.00830061	0.0345439
FGRRES_02978	-1.62147	0.00410294	0.0482757		FGRRES_03907	1.00948	0.00561959	0.0255
FGRRES_03014	-1.69023	0.000129002	0.00652537		FGRRES_03912	1.05658	0.00323104	0.0167689
FGRRES_03072	-1.53789	0.00263449	0.0372075		FGRRES_03913	1.33211	0.000609773	0.00454302
FGRRES_16334	-1.19647	0.00263722	0.0372075		FGRRES_03914	2.10091	0.000453488	0.00359586
FGRRES_03103	-1.37345	0.000563903	0.0158378		FGRRES_03927	1.00255	0.0112399	0.0441588
FGRRES_03178	-1.23492	0.000457794	0.0143701		FGRRES_12350	1.49989	0.00272158	0.0147923
FGRRES_16305	-1.07353	0.00281253	0.0382511		FGRRES_03932	3.55621	4.7903e-14	1.75311e-11
FGRRES_03251	-1.21745	0.00174807	0.029414		FGRRES_03933	1.53515	0.000241429	0.00213139
FGRRES_03279	-1.59106	0.00134354	0.0254724		FGRRES_03934_M	2.02155	1.86878e-08	8.98746e-07
FGRRES_03311	-1.0279	0.00177917	0.0296782		FGRRES_03935	1.31174	0.00127012	0.00814619
FGRRES_03403	-1.41441	0.00315347	0.0407756		FGRRES_03936	1.50142	7.32646e-06	0.00012022
FGRRES_03499	-1.20429	0.000482034	0.0145316		FGRRES_03951	1.23518	1.712e-05	0.000243531
FGRRES_03527	-3.58129	8.48741e-10	7.8848e-07		FGRRES_03954	2.26058	1.1753e-14	5.67766e-12
FGRRES_16249	-1.33222	0.000725072	0.0177621		FGRRES_03956	1.58039	0.00747332	0.031613
FGRRES_16243	-1.5164	6.94874e-06	0.000999046		FGRRES_12342	1.06795	0.00336306	0.0173349
FGRRES_03586	-1.78858	0.00115079	0.0229342		FGRRES_03963	1.0233	0.000164087	0.00157026
FGRRES_03596	-1.58195	0.000778051	0.0182854		FGRRES_03969	1.47743	0.00224368	0.0126468
FGRRES_03748	-1.25981	0.000633601	0.016671		FGRRES_03980_M	2.00635	6.60329e-05	0.000745307
FGRRES_03778	-2.10528	0.000647571	0.0168187		FGRRES_03981_M	3.30007	0.000291523	0.00248815
FGRRES_03814	-1.41237	0.00374822	0.045817		FGRRES_16173	4.76625	0.000194811	0.00180424
FGRRES_03839	-1.50781	0.0009574	0.0208983		FGRRES_03986	1.03479	0.000484248	0.00378774
FGRRES_15209	-1.4657	0.00261798	0.0370661		FGRRES_04008	1.15833	0.000888956	0.00610342
FGRRES_03882	-1.43521	0.00415314	0.0485465		FGRRES_04013	2.47674	0.000148994	0.00144646
FGRRES_16181	-1.85271	7.22841e-05	0.00457055		FGRRES_04047_M	1.36255	4.13495e-05	0.000515886
FGRRES_03937	-1.36618	0.00343701	0.043208		FGRRES_16153	1.40717	0.000242262	0.00213507
FGRRES_03984	-1.62815	0.00236256	0.0344596		FGRRES_04083	1.05988	0.00071654	0.00514486
FGRRES_20188	-1.18074	0.000530632	0.0152098		FGRRES_04142	1.51519	1.79359e-05	0.000253643
FGRRES_04001	-1.56707	0.000342821	0.0121772		FGRRES_04180	1.53449	0.000155534	0.00150031
FGRRES_04019	-1.21496	0.000926891	0.020445		FGRRES_04182	1.27256	0.00139122	0.00876462
FGRRES_16163	-1.3563	0.000251846	0.00997229		FGRRES_04188	1.30107	6.84336e-05	0.000763838
FGRRES_04099_M	-1.14208	0.000988293	0.0212013		FGRRES_04224	2.01545	8.27026e-05	0.000899009
FGRRES_04138	-1.03586	0.00181669	0.029994		FGRRES_04226	1.7232	3.61736e-08	1.53287e-06
FGRRES_04151	-1.16928	0.000339329	0.0120887		FGRRES_15009	1.88058	3.30754e-05	0.000422253
FGRRES_04230	-1.02869	0.0027721	0.038044		FGRRES_04240	1.46034	4.68355e-05	0.000570194
FGRRES_04345	-1.09173	0.00308204	0.040216		FGRRES_16133	1.0571	0.0107334	0.0425844
FGRRES_04348	-1.4175	0.000608301	0.0164619		FGRRES_04357	1.21958	0.000114662	0.00117056
FGRRES_04430	-2.53386	3.65262e-05	0.00288318		FGRRES_04360	1.30671	0.00049129	0.00382794
FGRRES_04437	-1.08601	0.000935573	0.0205476		FGRRES_04377_M	1.43157	0.000238311	0.00211468
FGRRES_16095	-1.05395	0.00260277	0.036894		FGRRES_04381	1.54894	0.000484018	0.00378774
FGRRES_04596	-2.14904	0.000751698	0.0180124		FGRRES_04388	1.11277	0.0011416	0.00747387
FGRRES_04743	-1.74686	0.0007167	0.0177368		FGRRES_04397	1.3083	1.31726e-05	0.000194006
FGRRES_12607	-1.60206	0.00109305	0.0224496		FGRRES_15242	1.08549	0.0083355	0.0346688
FGRRES_16414	-2.17731	2.18406e-05	0.00189761		FGRRES_20205	3.19092	9.18374e-09	5.11115e-07
FGRRES_12623_M	-1.37329	0.000136429	0.00669779		FGRRES_16117	1.51421	0.000376079	0.00307414
FGRRES_04888_M	-1.87628	0.00212962	0.0325507		FGRRES_04431	1.48777	3.14657e-06	5.9284e-05
FGRRES_04891	-1.339	0.00147507	0.0267082		FGRRES_16111_M	2.13861	1.10562e-10	1.51734e-08
FGRRES_20242	-1.36978	0.000682229	0.0172542		FGRRES_04465_M	2.06308	7.16868e-05	0.000795737
FGRRES_04953	-1.44307	0.000552673	0.0156315		FGRRES_04471	1.10555	0.00309098	0.0162515
FGRRES_04956	-1.27497	0.00096537	0.0209749		FGRRES_04475	1.57142	0.000169207	0.00160653
FGRRES_12654_M	-1.6565	0.00037675	0.0129262		FGRRES_04480	1.39143	8.53808e-07	2.07057e-05
FGRRES_15269	-2.06621	0.000799673	0.0186441		FGRRES_04490	1.46337	0.00855459	0.0354665
FGRRES_04967	-1.54938	0.000823071	0.0189469		FGRRES_16106	1.17041	0.000922412	0.00627958
FGRRES_04968	-1.31432	0.00105832	0.0220847		FGRRES_12240	2.29224	3.35915e-05	0.000427486
FGRRES_17633	-1.13849	0.0012978	0.0249579		FGRRES_16103	2.22434	0.000904692	0.00618685
FGRRES_05022	-1.21591	0.000668194	0.0171169		FGRRES_04517	1.86173	9.56672e-06	0.000150635
FGRRES_16449	-1.08649	0.00212477	0.0325507		FGRRES_04518	2.19005	5.53329e-08	2.19821e-06
FGRRES_05042	-1.05231	0.00166033	0.0287688		FGRRES_04525	1.69057	0.000321425	0.00269573
FGRRES_16458	-1.27025	0.00169257	0.0290728		FGRRES_04526_M	1.3738	0.000100484	0.0010516
FGRRES_12687	-1.26113	0.00349879	0.0436518		FGRRES_04547	1.47072	0.00148812	0.00925916
FGRRES_05115	-1.20564	0.00168969	0.029069		FGRRES_16097	1.78137	0.0016804	0.0101857
FGRRES_05126	-2.08338	0.00408351	0.0482757		FGRRES_04553_M	1.87527	0.000811735	0.0056765
FGRRES_05144	-1.15962	4.29392e-05	0.00322537		FGRRES_04558	1.13015	0.00463078	0.0221226
FGRRES_17655	-1.01162	0.000838921	0.0191163		FGRRES_16095	1.04575	0.00221009	0.0125076
FGRRES_05197	-1.06089	0.000105376	0.0058918		FGRRES_04562	2.68567	6.90897e-07	1.75293e-05
FGRRES_05228	-1.60949	8.92151e-05	0.00535576		FGRRES_04574	1.33035	1.22205e-05	0.000183566
FGRRES_20253	-2.81334	0.00153216	0.0272919		FGRRES_04584	1.2314	3.88847e-05	0.000489177
FGRRES_05253	-1.05746	0.00046326	0.0144196		FGRRES_12224_16089_M	1.60856	3.64139e-05	0.000460976
FGRRES_05259	-1.32677	0.000131209	0.00652537		FGRRES_04587_M	1.46498	0.000330241	0.00275627
FGRRES_05295	-1.34302	4.40809e-05	0.00324613		FGRRES_04610	1.21614	0.00153212	0.00946909
FGRRES_05334	-1.49991	6.4799e-05	0.00420741		FGRRES_04616	2.56158	1.51653e-05	0.000220664
FGRRES_12736	-1.08615	0.00373242	0.0457629		FGRRES_04617	2.62397	5.41887e-05	0.000637206
FGRRES_05442	-1.13112	0.000488097	0.0146636		FGRRES_12214	1.86077	0.00897579	0.0368961
FGRRES_05444	-1.09899	0.00114068	0.0228365		FGRRES_04622_M	2.22829	2.90107e-07	8.36188e-06
FGRRES_16484	-1.13486	0.000861822	0.0194609		FGRRES_04628_M	1.5961	1.49677e-06	3.27504e-05
FGRRES_05472	-1.88675	1.07102e-05	0.00120886		FGRRES_16082	1.04512	0.00117256	0.00763395
FGRRES_05479	-1.08476	0.0004015	0.0132123		FGRRES_12211	1.46327	0.000243805	0.00214453
FGRRES_12747	-1.02856	0.000128118	0.00652537		FGRRES_04635	1.66847	1.49894e-06	3.27504e-05
FGRRES_05552	-1.2999	0.00190097	0.0304911		FGRRES_04637	1.6419	5.70434e-06	9.86982e-05
FGRRES_16502_M	-1.13883	0.0011689	0.0231044		FGRRES_04639	1.02835	0.00149623	0.00930002
FGRRES_05577	-1.03872	0.00321727	0.0412911		FGRRES_04640	1.29547	0.00598565	0.0267835
FGRRES_12767	-1.02768	0.000495048	0.0147259		FGRRES_12209_M	1.61789	0.0112995	0.0443641
FGRRES_05635	-1.21796	0.000550377	0.0156315		FGRRES_04662	1.52538	2.50671e-06	4.94665e-05
FGRRES_05645_M	-1.02966	0.00232302	0.0341718		FGRRES_12207	1.52556	6.28998e-05	0.000715967
FGRRES_05692	-1.42584	0.00157865	0.0277842		FGRRES_12206	1.18832	5.58675e-05	0.000649033
FGRRES_05704	-1.52379	0.000750454	0.0180124		FGRRES_16076_M	1.81874	1.92917e-07	5.91333e-06
FGRRES_05716_M	-1.25869	0.000829486	0.0190089		FGRRES_16074	2.54016	0.00501253	0.023448
FGRRES_12793	-1.42019	0.0014745	0.0267082		FGRRES_04689_M	1.44137	0.000267018	0.00231333
FGRRES_15316	-1.85695	0.00141896	0.0260833		FGRRES_11577	2.11163	0.00322694	0.0167554
FGRRES_12798	-1.12224	0.00357878	0.0444203		FGRRES_16055	2.0597	0.00677854	0.0294477
FGRRES_05742	-1.31767	0.000494892	0.0147259		FGRRES_15661	1.95839	0.010511	0.0419778
FGRRES_05785	-1.13517	0.00368175	0.0453256		FGRRES_11544	2.75048	1.8314e-05	0.000257783
FGRRES_05798	-1.38034	0.00267649	0.0373851		FGRRES_11539	1.65	0.0119636	0.0463982
FGRRES_05811	-1.11717	0.00114049	0.0228365		FGRRES_11516	1.92393	0.000763219	0.00540293
FGRRES_12825	-1.11009	0.00268925	0.0373851		FGRRES_11515	1.37186	0.00183047	0.0109385
FGRRES_12826	-1.48566	0.00192202	0.0307384		FGRRES_11514_M	2.71327	0.000619676	0.00459694
FGRRES_05849	-1.50874	0.000677266	0.0172542		FGRRES_11509	2.67451	3.9815e-05	0.00049984
FGRRES_20277	-1.17729	0.00343818	0.043208		FGRRES_04696_M	1.08623	0.00561961	0.0255
FGRRES_05878	-1.19228	0.00106785	0.0221588		FGRRES_04703	1.06842	0.0099688	0.0402653
FGRRES_12833	-1.1765	0.00366877	0.0452119		FGRRES_17628_M	2.26011	1.0211e-06	2.38989e-05
FGRRES_12841	-1.08965	0.00242824	0.0351208		FGRRES_16405	2.14201	0.0042068	0.0205857
FGRRES_05933	-1.15891	0.00106381	0.0221129		FGRRES_04731	2.20011	0.00468708	0.0223297
FGRRES_05935	-1.75266	0.000460175	0.0143701		FGRRES_04732	2.0534	0.00484429	0.0228533
FGRRES_05947	-1.50711	0.00143257	0.0262936		FGRRES_04738	1.64449	0.00456481	0.0219028
FGRRES_05949	-1.17513	0.000521017	0.0151788		FGRRES_04742_M	2.22227	0.00162073	0.00990565
FGRRES_05970	-1.14532	0.00329736	0.0420066		FGRRES_04745	2.30299	0.00455851	0.0218887
FGRRES_06042	-1.137	0.000690927	0.0173479		FGRRES_04766	3.49185	6.83806e-06	0.000113595
FGRRES_06048_M	-1.03749	0.00437979	0.0499731		FGRRES_04767	1.37301	0.00320244	0.0166634
FGRRES_06119	-1.12294	0.000776505	0.0182854		FGRRES_04768	1.51425	0.0010013	0.00671071
FGRRES_06140	-1.61659	1.45181e-05	0.00141078		FGRRES_16412	1.94511	2.39519e-06	4.77338e-05
FGRRES_06145	-1.44603	0.000611012	0.0164619		FGRRES_12608	1.78394	6.98104e-06	0.000115335
FGRRES_06263	-1.09752	0.00274854	0.0379613		FGRRES_04795	3.92557	1.76446e-07	5.54163e-06
FGRRES_06338	-1.09182	0.000722343	0.0177553		FGRRES_04798	3.36502	1.18532e-07	4.04383e-06
FGRRES_12910	-1.18825	0.00147885	0.0267366		FGRRES_04803	1.41412	4.25958e-05	0.000528704
FGRRES_13932_M	-1.06256	0.00230832	0.0340385		FGRRES_04804	1.69911	0.00032772	0.00273712
FGRRES_10728	-1.48219	0.000110918	0.00608522		FGRRES_12615	1.50261	0.000717942	0.00514881
FGRRES_10747	-1.43324	0.00208329	0.0321737		FGRRES_12616	1.62398	0.00352818	0.017994
FGRRES_13923	-1.16687	0.00151541	0.0271813		FGRRES_16418	1.23132	0.000620291	0.00459868
FGRRES_10803	-1.53562	0.00014272	0.00681278		FGRRES_04811	1.76639	0.000612746	0.0045578
FGRRES_10824	-1.16894	0.000651742	0.0168546		FGRRES_16421	1.3774	0.000976386	0.00657862
FGRRES_17508	-1.30928	0.000684054	0.0172542		FGRRES_16422	1.56805	1.96162e-06	4.06355e-05
FGRRES_17507	-1.49463	0.000118878	0.00626937		FGRRES_16425	4.02015	4.9439e-07	1.31805e-05
FGRRES_17505	-1.45102	0.000275794	0.0106414		FGRRES_16426	2.8642	2.66424e-14	1.03794e-11
FGRRES_10917	-1.3161	0.000935761	0.0205476		FGRRES_20234	1.28089	0.00490782	0.0230756
FGRRES_10926	-1.19457	0.00108584	0.0223783		FGRRES_04836	1.94423	0.00621708	0.0275264
FGRRES_17496_M	-1.05819	0.00208104	0.0321737		FGRRES_04837	2.02633	0.000479057	0.00375931
FGRRES_11026	-1.28167	0.0001026	0.0058614		FGRRES_04840	1.04548	0.00220157	0.012477
FGRRES_17478	-1.22987	0.000744972	0.0179581		FGRRES_16435	1.83906	8.99715e-06	0.000143349
FGRRES_11128	-1.00839	0.00221972	0.0332629		FGRRES_16436	2.1258	3.12648e-05	0.0004047
FGRRES_11176	-1.30418	0.000531208	0.0152098		FGRRES_04864	1.47817	0.00639024	0.0280841
FGRRES_11248	-1.49876	0.00182004	0.029994		FGRRES_04897_M	3.52799	1.6645e-06	3.5579e-05
FGRRES_11312_M	-1.41688	0.000130999	0.00652537		FGRRES_04899	1.16187	0.000303801	0.00256933
FGRRES_11326	-2.02154	1.42552e-05	0.00140314		FGRRES_16443	1.60581	9.19993e-07	2.20015e-05
FGRRES_13983	-1.72977	0.000635575	0.0166866		FGRRES_04916	1.01721	0.000779973	0.0054938
FGRRES_11480	-1.13338	0.000458198	0.0143701		FGRRES_04923	1.93829	1.8222e-06	3.7981e-05
FGRRES_17538	-2.17616	0.000319023	0.011636		FGRRES_04930	1.02419	0.00420064	0.0205722
FGRRES_06495	-1.18144	0.00206411	0.0320004		FGRRES_04936	1.78878	1.55668e-05	0.00022515
FGRRES_16674	-1.45282	0.000385564	0.0130275		FGRRES_05021	1.17905	0.00117194	0.00763395
FGRRES_06562	-1.32539	0.00133939	0.0254724		FGRRES_05031	1.35861	0.00104664	0.00697203
FGRRES_06598	-1.21282	0.000467291	0.0144361		FGRRES_05059	1.24515	0.00504321	0.0235434
FGRRES_06609	-1.81563	0.00233571	0.03429		FGRRES_05061	1.61812	0.00255576	0.0140236
FGRRES_06610	-1.08313	0.000530483	0.0152098		FGRRES_05075	1.07663	9.61172e-05	0.00101469
FGRRES_12956	-1.9865	1.10174e-05	0.00121698		FGRRES_05107	1.09637	0.0084086	0.0349212
FGRRES_06650	-1.48337	0.00108851	0.0223951		FGRRES_05151	1.54703	0.000547565	0.00417747
FGRRES_06698	-1.13841	0.000302517	0.0113222		FGRRES_16463_M	1.77451	1.99042e-05	0.000276938
FGRRES_06734	-1.30781	0.00416346	0.0485465		FGRRES_05239	1.05856	6.68561e-05	0.000750475
FGRRES_06780	-1.72673	0.000128458	0.00652537		FGRRES_16465	1.67043	5.99222e-05	0.000686604
FGRRES_06889	-1.63075	0.00131178	0.0251465		FGRRES_05277	1.07832	0.00127402	0.00816684
FGRRES_13035	-1.39747	0.00167365	0.028834		FGRRES_05285	1.43474	1.04741e-05	0.000161553
FGRRES_07023	-1.19408	0.000921026	0.020445		FGRRES_05307	1.09506	0.00134313	0.00849267
FGRRES_07076	-1.02848	0.000193072	0.00823933		FGRRES_17663	1.01198	0.00700815	0.0301523
FGRRES_07081	-1.3	0.000193982	0.00824903		FGRRES_05353	1.56092	1.04668e-05	0.000161553
FGRRES_07111	-1.28648	0.000159832	0.00729925		FGRRES_12738	1.56189	0.00164916	0.0100438
FGRRES_07211	-1.15092	0.0029994	0.0396759		FGRRES_05440	1.49679	9.89924e-06	0.000154561
FGRRES_16801	-1.12789	0.000231756	0.00936091		FGRRES_05450	1.39791	4.26257e-06	7.66058e-05
FGRRES_07420	-1.03282	0.000585846	0.0162279		FGRRES_17670_M	1.33077	0.000612729	0.0045578
FGRRES_07424	-1.32928	0.000893121	0.0200115		FGRRES_12746	1.79812	1.19214e-07	4.05564e-06
FGRRES_07494	-1.17642	0.000264854	0.010285		FGRRES_05568	1.78686	6.60116e-09	3.88312e-07
FGRRES_07502_M	-1.21942	0.000996886	0.0213439		FGRRES_05589	1.79399	0.000315353	0.00265402
FGRRES_07623	-1.34186	0.00050421	0.0148757		FGRRES_12764	1.15362	3.30172e-05	0.000421956
FGRRES_07783	-1.3743	0.000115422	0.00622298		FGRRES_05606	1.63118	3.90002e-06	7.08278e-05
FGRRES_07790	-1.8885	0.000145085	0.00683598		FGRRES_17674	1.66175	0.000228937	0.00206026
FGRRES_07798	-1.76904	1.96001e-06	0.000381791		FGRRES_05633	1.07392	0.000628963	0.00465156
FGRRES_16900	-1.35205	0.00438754	0.0499731		FGRRES_05637	1.0143	0.00111655	0.00734854
FGRRES_07810	-1.33323	0.0015309	0.0272919		FGRRES_05650	1.33684	0.00199557	0.0116545
FGRRES_07879_M	-1.13681	0.00132091	0.0252415		FGRRES_05652	1.21241	0.00261318	0.0142997
FGRRES_07887	-1.97585	0.000460481	0.0143701		FGRRES_12777	1.28447	0.00543734	0.0248738
FGRRES_13240	-1.0622	0.000526241	0.0152043		FGRRES_05660	1.16737	0.000355807	0.00293316
FGRRES_13246	-1.07559	0.0014395	0.0263806		FGRRES_05663	1.70176	0.000172127	0.00162786
FGRRES_07922_M	-1.44403	0.00211725	0.0325507		FGRRES_05672	1.59296	0.00345957	0.0177063
FGRRES_07944_M	-1.31234	0.000531466	0.0152098		FGRRES_16522	1.28805	3.85547e-05	0.000485532
FGRRES_07947	-1.04311	0.00104551	0.0219975		FGRRES_12783	1.02152	0.00266064	0.014508
FGRRES_09841	-1.83576	0.00191598	0.0306887		FGRRES_05677	1.17536	0.00706964	0.030352
FGRRES_09720	-1.15532	0.000542302	0.0154466		FGRRES_05678	1.28978	0.000201435	0.00185139
FGRRES_09706	-1.00812	0.00063167	0.016671		FGRRES_16524	1.21077	0.000335009	0.00278644
FGRRES_09698	-1.36352	0.000338304	0.0120879		FGRRES_05752	1.44603	5.16141e-06	9.02089e-05
FGRRES_09696	-1.01472	0.000697783	0.0174475		FGRRES_05762	2.63372	5.32242e-06	9.27546e-05
FGRRES_09646	-2.22659	0.00219777	0.0331366		FGRRES_05776	1.04836	0.000497548	0.00386175
FGRRES_09638	-1.02441	0.000607718	0.0164619		FGRRES_05791	1.07499	0.000167802	0.0015957
FGRRES_13611_M	-1.56957	5.93271e-05	0.00391527		FGRRES_16549	3.17748	2.36391e-13	7.13725e-11
FGRRES_17240	-1.6193	0.000102074	0.0058614		FGRRES_05793	3.01103	3.70353e-12	8.92015e-10
FGRRES_09569	-1.40806	0.000661201	0.0170263		FGRRES_05796	2.00669	5.38095e-11	8.22604e-09
FGRRES_09567	-1.15484	0.000508371	0.0149382		FGRRES_12815	1.65105	2.36566e-06	4.72233e-05
FGRRES_09538	-1.14887	8.04384e-05	0.00496456		FGRRES_05817	1.88749	3.99505e-06	7.23361e-05
FGRRES_17221	-1.32795	0.000832277	0.0190233		FGRRES_05818_M	1.35329	0.00306891	0.0161848
FGRRES_17203	-1.50075	0.000782089	0.0183391		FGRRES_05826	1.1943	0.000313189	0.00263765
FGRRES_09394	-1.44305	0.00113864	0.0228365		FGRRES_05827	1.30441	2.26555e-05	0.000308148
FGRRES_09390	-1.38663	0.00131502	0.0251687		FGRRES_05828	2.07318	1.67708e-06	3.57215e-05
FGRRES_09389	-1.2738	0.00431138	0.049589		FGRRES_16555	1.56457	0.000688429	0.00498373
FGRRES_09370	-1.11391	0.0043519	0.0498179		FGRRES_05834_M	1.47474	0.00012496	0.00124929
FGRRES_09353	-1.58109	0.00011773	0.00626937		FGRRES_05841	1.67217	0.00640173	0.0281243
FGRRES_09348_M	-1.13959	0.00361053	0.0446766		FGRRES_16556_M	1.17308	0.00402987	0.0199136
FGRRES_13566	-1.32522	0.00181403	0.029994		FGRRES_05846	1.19357	0.00258481	0.0141701
FGRRES_09324	-1.24289	0.00328293	0.0418668		FGRRES_05847	2.76031	1.19456e-08	6.16524e-07
FGRRES_09315	-1.07491	0.00200081	0.0314224		FGRRES_12829	1.10885	0.00314563	0.0164672
FGRRES_13546	-1.59802	3.08487e-05	0.00253442		FGRRES_05871	1.06131	0.00052754	0.00404837
FGRRES_09272	-1.31903	0.00109805	0.0224496		FGRRES_05906	1.63117	0.00251239	0.0138359
FGRRES_09201	-1.20181	0.00145381	0.0265574		FGRRES_05908	2.87049	6.6965e-07	1.7098e-05
FGRRES_09191	-1.44305	0.00185231	0.0303128		FGRRES_05915	1.05092	0.000622211	0.00461009
FGRRES_13527	-1.16582	0.00233673	0.03429		FGRRES_05938	1.20873	0.000648575	0.0047674
FGRRES_09059	-1.24307	0.000616172	0.0165		FGRRES_05968	1.79273	4.24861e-08	1.75121e-06
FGRRES_09025	-12.4277	0	0		FGRRES_15026	2.37839	4.09836e-05	0.00051185
FGRRES_08968	-1.17429	0.00349194	0.0436113		FGRRES_16584	1.32914	0.0128522	0.0490915
					FGRRES_06010	1.87522	2.70195e-11	4.94415e-09
					FGRRES_06017	2.17203	9.38371e-07	2.23967e-05
					FGRRES_06038	1.5758	2.55128e-08	1.17155e-06
					FGRRES_06077	1.12346	9.18967e-06	0.000145839
					FGRRES_06106	1.0473	0.00211067	0.0121326
					FGRRES_06110	3.69902	1.5262e-19	1.41784e-16
					FGRRES_16607	1.66926	1.68921e-07	5.38409e-06
					FGRRES_12869	1.86065	5.98622e-06	0.000102547
					FGRRES_06192	1.23762	0.000177218	0.00167077
					FGRRES_06199	1.63172	0.00233795	0.0130962
					FGRRES_06201	1.18949	0.000551241	0.0041961
					FGRRES_06202	1.07382	0.0020776	0.0119996
					FGRRES_16617	1.01135	0.00112879	0.00741294
					FGRRES_16621	2.59923	2.9801e-08	1.33299e-06
					FGRRES_06235	1.00925	0.00474019	0.0224852
					FGRRES_16631	1.14573	0.00289314	0.0154741
					FGRRES_16635	1.94689	2.22054e-08	1.02749e-06
					FGRRES_06354	1.36639	0.000114466	0.00117054
					FGRRES_06381	1.08039	0.00926912	0.0379468
					FGRRES_06397	3.13573	9.62686e-10	8.54879e-08
					FGRRES_06399	1.83996	8.46628e-06	0.000135987
					FGRRES_10761	1.24627	9.67932e-06	0.000152012
					FGRRES_10772	1.74121	0.00199395	0.0116545
					FGRRES_10785	1.39883	0.000242377	0.00213507
					FGRRES_10786_M	1.55761	0.000282485	0.00242644
					FGRRES_10787	1.01851	0.00021133	0.00192993
					FGRRES_20298	1.08563	0.000569076	0.00430056
					FGRRES_10834	1.12383	0.0037051	0.0186911
					FGRRES_10835	1.08612	0.000116974	0.00119114
					FGRRES_17502_M	2.15481	0.000169066	0.00160646
					FGRRES_10892	1.04742	0.0042438	0.0206913
					FGRRES_10923	1.86676	0.000253121	0.00221678
					FGRRES_10934	1.20993	0.00544305	0.0248904
					FGRRES_17495	3.64685	1.06723e-08	5.70309e-07
					FGRRES_17493	1.31022	0.00323502	0.0167823
					FGRRES_17491	1.92656	8.30406e-08	3.05756e-06
					FGRRES_10960	1.05641	0.00740329	0.0313718
					FGRRES_17488	1.82285	6.0604e-05	0.000693101
					FGRRES_10984	1.38667	0.00810507	0.0339172
					FGRRES_10987	1.51654	0.00581604	0.0261993
					FGRRES_10993	1.04758	0.0044723	0.0215961
					FGRRES_10996	1.27329	0.0015574	0.00959139
					FGRRES_10997	1.13389	0.000740339	0.00527497
					FGRRES_11003	1.72465	0.000100385	0.00105148
					FGRRES_17485	1.19347	0.000166984	0.00159043
					FGRRES_11005	1.49894	2.02897e-05	0.000280686
					FGRRES_11014_M	1.49636	0.00081102	0.00567479
					FGRRES_11016	1.22449	0.0097602	0.0396082
					FGRRES_11019	1.19454	0.00664497	0.0289298
					FGRRES_13871	1.13518	0.00217273	0.0123544
					FGRRES_13869	1.70662	0.00473455	0.0224761
					FGRRES_17483	1.104	0.00726772	0.0309712
					FGRRES_13868	1.5373	0.000262215	0.00228482
					FGRRES_11030	1.05085	0.0124098	0.0477152
					FGRRES_11032	2.3192	3.47406e-07	9.71209e-06
					FGRRES_11040	1.58853	0.0118738	0.0461689
					FGRRES_11060	1.91074	0.00092865	0.00631137
					FGRRES_11061	1.41368	0.000503513	0.00389803
					FGRRES_11069	1.3974	8.86024e-05	0.000950312
					FGRRES_11074	1.51562	5.56648e-05	0.000648278
					FGRRES_13860	1.33942	0.0120738	0.0466907
					FGRRES_11076	1.61462	1.28749e-05	0.000190319
					FGRRES_11080	1.63284	0.00243623	0.0134903
					FGRRES_11081	1.08039	0.00917077	0.0375952
					FGRRES_11088	2.62502	6.89332e-08	2.60974e-06
					FGRRES_17479	1.86738	8.51058e-05	0.00091934
					FGRRES_11097	1.80878	2.40748e-05	0.000325589
					FGRRES_11098	1.59297	1.04074e-05	0.000161141
					FGRRES_11099	1.95491	6.837e-06	0.000113595
					FGRRES_11103	3.14231	1.06702e-09	9.01145e-08
					FGRRES_11104	3.12431	1.17769e-07	4.03909e-06
					FGRRES_11105	2.7531	6.66156e-06	0.000111583
					FGRRES_11110	2.42706	3.42195e-06	6.33305e-05
					FGRRES_17471	1.12422	0.00431486	0.0209532
					FGRRES_11132	1.41962	0.000685883	0.00497801
					FGRRES_11135	1.35568	4.02462e-06	7.27625e-05
					FGRRES_13848_M	1.87704	0.000724184	0.00518433
					FGRRES_11145	1.93916	0.00165974	0.0100981
					FGRRES_11146	2.24907	2.87408e-06	5.46619e-05
					FGRRES_11155	1.02836	0.0126198	0.048363
					FGRRES_20314	2.14933	0.000112218	0.00115243
					FGRRES_11164	2.53161	1.63811e-07	5.26156e-06
					FGRRES_17464	1.98541	6.9883e-07	1.76564e-05
					FGRRES_11166	2.75619	2.22729e-06	4.49065e-05
					FGRRES_11174_M	1.81149	0.000193839	0.001798
					FGRRES_11175	1.77605	0.000235243	0.00209402
					FGRRES_17461	1.96369	0.000123685	0.00124271
					FGRRES_11185	1.59278	0.00013934	0.00137148
					FGRRES_11195	1.33261	9.67642e-06	0.000152012
					FGRRES_11196	1.06484	0.00695156	0.0299905
					FGRRES_11200	1.43872	9.72591e-06	0.000152545
					FGRRES_11210	1.63891	5.27159e-05	0.000624166
					FGRRES_11212	1.52158	0.010742	0.0425908
					FGRRES_11219	1.77518	0.00348151	0.0178011
					FGRRES_13832	1.14166	0.0118248	0.0460078
					FGRRES_13830	1.08355	0.0005755	0.00433852
					FGRRES_13829	1.71489	0.00696172	0.0300114
					FGRRES_17450	1.51929	0.00655474	0.0286299
					FGRRES_11228	1.07971	0.00231944	0.0130046
					FGRRES_11231	1.20854	0.00525856	0.024277
					FGRRES_11232	3.37922	3.33476e-08	1.43835e-06
					FGRRES_11233	2.06894	0.000323063	0.00270758
					FGRRES_11234_M	1.49943	9.9044e-05	0.00104195
					FGRRES_17447	1.54274	9.51344e-06	0.000149992
					FGRRES_11236	1.62419	0.000450784	0.00358194
					FGRRES_17446	1.59927	0.000209224	0.0019128
					FGRRES_11244	1.57224	9.40866e-05	0.000994124
					FGRRES_11251	1.1227	0.000297065	0.00252652
					FGRRES_14001	1.31285	0.00343104	0.0176027
					FGRRES_11257	1.08715	0.000951143	0.00643887
					FGRRES_17582	1.60943	0.00014798	0.00143778
					FGRRES_13997	1.91409	0.000374519	0.0030644
					FGRRES_13996	1.51668	2.29769e-05	0.000311789
					FGRRES_11276	1.91693	0.00495226	0.0232086
					FGRRES_11302	1.77806	0.00701295	0.0301622
					FGRRES_17573	2.31615	6.43941e-07	1.65465e-05
					FGRRES_11330	1.30058	0.000151483	0.00146709
					FGRRES_17571	1.75872	0.000230133	0.00206487
					FGRRES_11340	1.87674	0.00719052	0.030718
					FGRRES_11342	5.51822	2.64184e-11	4.92973e-09
					FGRRES_13984	1.56868	0.00022468	0.00202952
					FGRRES_11362	2.25558	1.10119e-08	5.80746e-07
					FGRRES_11363	1.06408	0.00287677	0.0154412
					FGRRES_13977	1.89559	0.000331176	0.00276217
					FGRRES_11371	2.11672	2.81993e-06	5.40038e-05
					FGRRES_11372	1.11162	0.00113214	0.00742685
					FGRRES_11377	1.5106	0.00179001	0.0107498
					FGRRES_11383	1.00487	0.0117437	0.0457658
					FGRRES_11391	2.4603	1.17131e-08	6.07121e-07
					FGRRES_11400	1.15952	0.000153764	0.0014868
					FGRRES_17557_M	1.23786	0.0105067	0.0419746
					FGRRES_11411	1.50306	0.000563137	0.00426395
					FGRRES_17554_M	1.13068	0.00621776	0.0275264
					FGRRES_17550	2.82396	3.30448e-09	2.22951e-07
					FGRRES_17549	3.25268	2.86527e-17	1.82125e-14
					FGRRES_13958	1.11929	0.0030031	0.0159002
					FGRRES_11433	1.365	0.00234319	0.0131173
					FGRRES_17547	1.67576	6.39032e-05	0.000725999
					FGRRES_13957	1.96575	5.43949e-05	0.000638413
					FGRRES_11443	1.93084	7.71658e-05	0.000844906
					FGRRES_13955	1.25823	0.00702551	0.0302055
					FGRRES_11448	1.0892	0.00114112	0.00747387
					FGRRES_15653	2.40873	0.000265813	0.00230785
					FGRRES_17545	1.11664	0.0102776	0.0412232
					FGRRES_11469	1.13739	0.0011879	0.00772552
					FGRRES_11472	2.13724	3.39889e-07	9.54613e-06
					FGRRES_11475	1.5496	0.000965735	0.00652668
					FGRRES_11478	2.1264	0.00010011	0.0010495
					FGRRES_11488	4.7508	6.95797e-09	4.03997e-07
					FGRRES_11505	1.41473	0.00658502	0.0287236
					FGRRES_17532	1.84627	0.0011424	0.00747387
					FGRRES_17740	4.20927	3.96619e-11	6.47293e-09
					FGRRES_16071	2.72588	8.70345e-08	3.14705e-06
					FGRRES_06440	1.46193	6.5179e-06	0.000109633
					FGRRES_06465	1.41685	0.0122054	0.0470789
					FGRRES_06469	1.17391	0.00102776	0.00686519
					FGRRES_06479	1.13392	0.0104686	0.0418472
					FGRRES_16665	1.34404	3.40702e-06	6.32862e-05
					FGRRES_06488	1.21524	0.00260658	0.0142765
					FGRRES_16667	1.32583	9.20811e-05	0.000976166
					FGRRES_06533	1.31545	0.00223535	0.0126235
					FGRRES_06541	2.89076	6.93928e-06	0.00011496
					FGRRES_06548	1.76593	6.50492e-06	0.000109568
					FGRRES_06549	2.53615	4.5872e-08	1.86531e-06
					FGRRES_06550_M	1.30109	0.000172373	0.00162891
					FGRRES_06572	1.12291	0.00111409	0.00733633
					FGRRES_06579	1.43353	0.00119468	0.00776068
					FGRRES_16683	1.72362	6.15581e-05	0.000703346
					FGRRES_06600	1.06564	0.00010945	0.0011288
					FGRRES_06602	1.00318	0.0109908	0.0433496
					FGRRES_06658	1.59531	0.000266882	0.00231333
					FGRRES_06682	1.26893	0.000721796	0.0051703
					FGRRES_12965_M	1.12056	0.00427553	0.0207956
					FGRRES_06699	1.71301	9.29418e-12	1.93527e-09
					FGRRES_06728	1.4418	7.967e-05	0.000867605
					FGRRES_16728_M	1.32762	5.08554e-05	0.0006081
					FGRRES_16729	1.20207	0.00308618	0.0162344
					FGRRES_16730	1.52888	1.0272e-05	0.000159249
					FGRRES_06888	1.46408	6.72672e-06	0.000112208
					FGRRES_16753	1.5033	0.000147184	0.00143235
					FGRRES_06993	1.88798	2.41958e-06	4.80613e-05
					FGRRES_07005	1.10244	6.39615e-05	0.000725999
					FGRRES_07026	1.54847	0.00105115	0.0069905
					FGRRES_13043	1.48469	0.000667827	0.00487038
					FGRRES_13045_6_M	1.39593	0.001308	0.0083316
					FGRRES_07056_M	1.30236	0.00467667	0.0222889
					FGRRES_16770	1.20421	0.000119918	0.00121294
					FGRRES_13053	1.35053	0.00183576	0.0109538
					FGRRES_15409	1.44929	1.02872e-06	2.40307e-05
					FGRRES_07067	1.50985	2.87828e-07	8.31602e-06
					FGRRES_07068	1.71161	9.50592e-08	3.39654e-06
					FGRRES_07136	1.22031	0.000186897	0.00174703
					FGRRES_07157	1.41159	5.62077e-06	9.75317e-05
					FGRRES_13083	2.37321	0.00274292	0.0148815
					FGRRES_16793	2.08783	1.19928e-07	4.06845e-06
					FGRRES_16794_M	1.07959	3.16313e-05	0.000408568
					FGRRES_07209	1.35378	0.000357236	0.00294293
					FGRRES_13094_M	1.20005	0.000734262	0.00524094
					FGRRES_17697	1.15775	5.96053e-05	0.000684271
					FGRRES_07238	1.50439	0.0097901	0.0396629
					FGRRES_07243	1.38696	0.000124075	0.00124456
					FGRRES_07300_M	1.4406	0.000114601	0.00117056
					FGRRES_16816_M	2.8327	1.32456e-06	2.97749e-05
					FGRRES_07366	1.31862	4.97517e-05	0.000596674
					FGRRES_07463	1.15855	0.000760611	0.00539395
					FGRRES_13153	1.94433	8.7782e-06	0.000140045
					FGRRES_16836_M	1.05349	0.000217944	0.00197458
					FGRRES_07491	2.3578	1.85795e-07	5.7241e-06
					FGRRES_07496_M	1.21928	0.000298121	0.0025266
					FGRRES_07497	1.39513	3.80145e-05	0.000479729
					FGRRES_20372	1.2762	0.00295156	0.0157031
					FGRRES_07519	1.02818	0.000493935	0.00384245
					FGRRES_07531	2.5854	0.00059186	0.00443693
					FGRRES_07534	2.12142	3.53321e-08	1.50779e-06
					FGRRES_07546	1.21301	0.00019326	0.001794
					FGRRES_13162	1.23348	0.000976217	0.00657862
					FGRRES_07554	1.05597	0.00150179	0.00932502
					FGRRES_16845	1.2349	0.00202667	0.011779
					FGRRES_07558	4.18024	3.90106e-07	1.07075e-05
					FGRRES_07567	1.42506	0.000227406	0.00204954
					FGRRES_07573_M	2.56693	4.7952e-06	8.42695e-05
					FGRRES_13169	1.56764	1.54571e-07	5.04529e-06
					FGRRES_07615	1.3094	0.000131507	0.00130456
					FGRRES_16860	1.97648	0.00307751	0.016216
					FGRRES_07624	1.76155	0.000347871	0.00287756
					FGRRES_16863_M	1.80079	0.00261952	0.0143214
					FGRRES_16864	2.10483	2.34907e-06	4.70477e-05
					FGRRES_07628	1.8472	8.17486e-07	2.00259e-05
					FGRRES_07630	1.95728	7.20603e-05	0.000799148
					FGRRES_16866	1.10269	0.00736421	0.031272
					FGRRES_07645	1.97404	0.00469302	0.0223404
					FGRRES_16869	1.67299	0.00224516	0.0126468
					FGRRES_07648_M	1.62336	0.000139924	0.00137428
					FGRRES_16870	2.26687	0.000834748	0.00580717
					FGRRES_16871	1.18607	0.00045356	0.00359586
					FGRRES_07660	2.29237	1.12527e-05	0.000170661
					FGRRES_16872	1.767	0.00540297	0.0247728
					FGRRES_07665	1.62525	0.000389334	0.00316846
					FGRRES_07696	3.85928	1.16469e-13	3.70156e-11
					FGRRES_13194	1.1314	0.000179381	0.00168793
					FGRRES_07708	1.59124	0.00687873	0.0297545
					FGRRES_13198	2.78484	5.55311e-08	2.19885e-06
					FGRRES_16884	1.46019	0.00998953	0.0403355
					FGRRES_07720	1.64597	0.00132498	0.00839989
					FGRRES_16885	1.61597	0.00202162	0.0117663
					FGRRES_07726	2.16967	4.46196e-05	0.000548748
					FGRRES_07734	2.36853	2.54236e-14	1.02347e-11
					FGRRES_16887	2.41747	9.02738e-09	5.04739e-07
					FGRRES_13210_M	1.42198	1.2511e-05	0.000186308
					FGRRES_07741_M	2.78194	5.94621e-06	0.00010208
					FGRRES_07742	1.23596	0.00217225	0.0123544
					FGRRES_07743	1.29269	0.000217484	0.00197189
					FGRRES_16889	2.00934	1.3479e-05	0.000197822
					FGRRES_13212_M	1.01565	0.0115382	0.0451292
					FGRRES_07753	1.98231	6.55468e-05	0.000741206
					FGRRES_07755	2.10171	1.30688e-10	1.7734e-08
					FGRRES_07758	1.7875	6.95197e-05	0.000773815
					FGRRES_07764	1.49231	0.000414225	0.00333729
					FGRRES_07765	3.25031	4.58902e-06	8.16018e-05
					FGRRES_16893	1.0281	0.00242906	0.0134629
					FGRRES_16894	1.23092	0.0031054	0.0163202
					FGRRES_07785	1.38436	0.00453943	0.0218243
					FGRRES_16896	1.74705	0.000701004	0.00506038
					FGRRES_07792	3.79372	1.75075e-17	1.23642e-14
					FGRRES_07793	2.11589	0.00270928	0.0147387
					FGRRES_16904	1.05767	0.00450317	0.0216932
					FGRRES_16905	1.69726	0.00229421	0.012893
					FGRRES_16906	2.55953	2.66793e-05	0.000354852
					FGRRES_07821	2.89741	7.83921e-06	0.000127593
					FGRRES_07822	3.29063	2.76196e-05	0.000365127
					FGRRES_07823	2.13973	6.8485e-09	3.99562e-07
					FGRRES_07824	1.82878	4.4534e-05	0.000548254
					FGRRES_16907	1.97694	0.000320974	0.00269382
					FGRRES_07832	1.11441	0.000349252	0.00288504
					FGRRES_07843	1.60112	9.01217e-07	2.16813e-05
					FGRRES_07844	1.13348	0.0119789	0.0464278
					FGRRES_07861	1.17714	0.00861207	0.0356509
					FGRRES_15451	1.48651	0.00208847	0.0120451
					FGRRES_16918	1.09867	5.91785e-05	0.000680017
					FGRRES_16921	1.55795	3.31159e-06	6.19104e-05
					FGRRES_16924	2.28059	1.26388e-06	2.8584e-05
					FGRRES_13247	1.91795	0.0015653	0.0096302
					FGRRES_09820	1.92016	0.00881701	0.0363398
					FGRRES_17269	1.63998	0.000130819	0.00129926
					FGRRES_09752	1.02855	9.74335e-05	0.00102679
					FGRRES_09727	2.1734	1.6647e-07	5.33277e-06
					FGRRES_09688_M	2.24391	1.49365e-05	0.000217598
					FGRRES_09684	1.82284	1.10791e-06	2.53895e-05
					FGRRES_09680_M	1.31848	0.00573837	0.0259188
					FGRRES_17251	1.05931	0.00555073	0.0253062
					FGRRES_09599	1.30107	0.00327272	0.0169488
					FGRRES_13604_M	1.1539	9.8913e-05	0.00104148
					FGRRES_09502	1.40659	1.24594e-05	0.000185948
					FGRRES_09501	1.28206	0.0033797	0.0173984
					FGRRES_09479	1.1853	0.00128891	0.00824479
					FGRRES_09477	1.60203	0.000279107	0.00240084
					FGRRES_17216	1.14377	4.7601e-05	0.000574878
					FGRRES_09451	1.87609	1.55963e-06	3.3746e-05
					FGRRES_09416	1.00548	0.0030712	0.0161898
					FGRRES_09372	1.64351	6.65853e-05	0.000750036
					FGRRES_09366	1.18585	1.04572e-05	0.000161553
					FGRRES_09352_M	1.82346	0.000648367	0.0047674
					FGRRES_09351	2.10195	0.000798875	0.00559954
					FGRRES_20390	1.36884	0.0106022	0.0422443
					FGRRES_17712_M	1.08266	0.0054349	0.024872
					FGRRES_13562_M	1.04393	0.000247667	0.00217533
					FGRRES_09336	1.45409	0.000439385	0.00350956
					FGRRES_09302	1.92719	2.2412e-05	0.000305841
					FGRRES_09293_M	1.89121	0.00313176	0.0164302
					FGRRES_17190	1.26449	1.27735e-05	0.000189051
					FGRRES_09252	2.05024	1.69121e-08	8.26913e-07
					FGRRES_09211	1.69824	0.00235347	0.0131587
					FGRRES_09210	1.56672	0.000197381	0.00182245
					FGRRES_20400	1.40694	0.000704473	0.00508225
					FGRRES_09177	1.0319	0.00659501	0.0287369
					FGRRES_09171	1.2623	0.0024405	0.0135016
					FGRRES_09170	1.89657	3.34681e-06	6.23757e-05
					FGRRES_09159	1.54644	0.00129151	0.00825268
					FGRRES_17165	2.99709	1.77296e-10	2.27788e-08
					FGRRES_20403	1.84243	0.00109853	0.00725762
					FGRRES_09151_M	2.68821	6.66466e-07	1.70528e-05
					FGRRES_09146_M	2.76522	3.81018e-06	6.96151e-05
					FGRRES_09143_M	1.37075	0.00066684	0.00486612
					FGRRES_09141_M	1.01283	0.00391879	0.0195325
					FGRRES_13519	2.80483	1.62739e-06	3.48476e-05
					FGRRES_13518	2.18324	2.61843e-06	5.12721e-05
					FGRRES_09129	1.87917	4.92979e-07	1.31719e-05
					FGRRES_17162	2.15404	5.2467e-07	1.38957e-05
					FGRRES_17161	1.80909	6.03235e-05	0.000690546
					FGRRES_09115	1.97058	0.00059804	0.0044777
					FGRRES_09114	1.62643	0.00153649	0.00948683
					FGRRES_13517	1.64573	1.26832e-05	0.000187945
					FGRRES_09110	1.67867	0.000638816	0.00470634
					FGRRES_13516	1.37543	0.0122428	0.0471933
					FGRRES_09106	2.85003	7.85056e-10	7.45075e-08
					FGRRES_09104_M	1.57494	0.00078704	0.00553909
					FGRRES_09103	1.79718	7.26359e-05	0.000804055
					FGRRES_09083_M	1.79364	0.000423309	0.00339462
					FGRRES_09066	4.88915	1.37524e-09	1.08554e-07
					FGRRES_09062_M	1.5614	0.00131475	0.00835259
					FGRRES_09061	1.74954	0.0062956	0.0277692
					FGRRES_09058	2.07212	0.000118327	0.00120188
					FGRRES_13509	1.47943	0.00382848	0.0191797
					FGRRES_09054	1.99727	0.000134821	0.00133352
					FGRRES_09053	1.48071	0.00824679	0.0343792
					FGRRES_13508	2.37186	7.33608e-17	4.42989e-14
					FGRRES_17153	1.35376	0.000898604	0.00615567
					FGRRES_09045	1.38101	0.00158186	0.00970738
					FGRRES_09044_M	1.68668	0.000258066	0.00225356
					FGRRES_09041	1.22268	1.23767e-05	0.000185222
					FGRRES_09040	1.19469	0.00163996	0.0100045
					FGRRES_09019	1.06265	7.29519e-05	0.000805588
					FGRRES_08985	1.25195	2.57939e-05	0.000345358
					FGRRES_08967	2.17454	4.60553e-05	0.000562966
					FGRRES_13480	1.0329	0.00425834	0.0207319
					FGRRES_20410	1.85485	0.00398436	0.0197678
					FGRRES_00053	-2.6746	0.000455647	0.00360606
					FGRRES_00054	-2.23232	0.00442177	0.0214153
					FGRRES_00055	-1.51255	0.000450713	0.00358194
					FGRRES_11664	-1.42338	0.000968694	0.00653936
					FGRRES_00064_M	-1.53611	3.60302e-05	0.000456596
					FGRRES_00118	-3.3461	7.25868e-06	0.000119318
					FGRRES_11683	-2.50891	0.00106479	0.00707732
					FGRRES_00150	-2.19026	0.00124112	0.00800541
					FGRRES_00151	-2.32617	4.88081e-08	1.97142e-06
					FGRRES_00154	-2.26165	1.07887e-05	0.00016514
					FGRRES_11688	-1.39255	0.000797005	0.00558968
					FGRRES_00160	-1.12474	0.00112344	0.00738582
					FGRRES_00185	-1.60215	3.42959e-08	1.47399e-06
					FGRRES_00193	-1.54384	1.09308e-07	3.78255e-06
					FGRRES_00214	-1.50748	1.64803e-05	0.000235541
					FGRRES_11720	-1.5754	0.000398738	0.00323192
					FGRRES_11721	-1.55267	0.000165085	0.00157651
					FGRRES_11731	-1.78313	1.7666e-07	5.54163e-06
					FGRRES_00245	-1.78796	5.55169e-07	1.46224e-05
					FGRRES_00256	-1.98962	1.36709e-08	6.85074e-07
					FGRRES_15720	-2.37	2.75767e-07	8.04452e-06
					FGRRES_00293	-1.31965	1.61291e-06	3.46604e-05
					FGRRES_00299	-1.18278	5.63749e-06	9.76815e-05
					FGRRES_00301	-1.63553	3.45331e-09	2.31698e-07
					FGRRES_00302	-1.37456	2.62022e-06	5.12721e-05
					FGRRES_00304	-1.15088	0.000138766	0.00136774
					FGRRES_00312	-2.63135	0.000819836	0.00572321
					FGRRES_15727	-1.48829	2.23517e-05	0.000305364
					FGRRES_00322_M	-2.00609	6.47633e-09	3.85294e-07
					FGRRES_00348	-2.06058	3.06118e-08	1.34927e-06
					FGRRES_00357	-1.15941	0.00169127	0.0102281
					FGRRES_00394	-1.54546	4.3525e-06	7.78743e-05
					FGRRES_15739	-1.06233	7.86045e-05	0.000859879
					FGRRES_11763_M	-2.21185	5.95052e-06	0.00010208
					FGRRES_00431_M	-1.39579	5.72835e-05	0.000661268
					FGRRES_00433	-1.5456	3.8279e-06	6.96695e-05
					FGRRES_00447	-1.57507	1.09458e-05	0.00016712
					FGRRES_00452	-1.78007	2.10493e-09	1.52223e-07
					FGRRES_00502	-1.33151	8.76967e-07	2.11823e-05
					FGRRES_00521	-2.04274	1.15431e-07	3.97168e-06
					FGRRES_00528_M	-1.1097	5.63494e-05	0.000653378
					FGRRES_00556	-1.50307	7.90673e-06	0.000128519
					FGRRES_00557	-2.67489	9.61095e-09	5.2521e-07
					FGRRES_00569	-2.50896	3.44302e-10	3.92944e-08
					FGRRES_11786	-1.42732	8.51458e-06	0.000136561
					FGRRES_15754	-1.23752	0.000232032	0.00207421
					FGRRES_15755	-1.1703	0.0039649	0.0196973
					FGRRES_15756	-1.08816	5.30901e-05	0.000627981
					FGRRES_00612	-1.71799	7.71275e-08	2.87491e-06
					FGRRES_00614_M	-1.18403	2.80971e-05	0.000370446
					FGRRES_00619	-1.36476	1.88575e-05	0.000264816
					FGRRES_11796	-2.6231	3.57713e-11	6.00013e-09
					FGRRES_00654	-1.44314	3.32923e-07	9.4383e-06
					FGRRES_15765	-1.37058	1.95622e-07	5.96597e-06
					FGRRES_00660	-1.26587	0.0002173	0.0019717
					FGRRES_15767	-1.10222	0.000553794	0.00420904
					FGRRES_00681	-2.7532	2.47125e-14	1.02347e-11
					FGRRES_00696	-1.27392	1.70119e-05	0.000242566
					FGRRES_15772	-1.09127	7.9438e-05	0.000866642
					FGRRES_15774	-1.31868	7.34242e-07	1.83972e-05
					FGRRES_11819	-1.62178	0.00456845	0.0219115
					FGRRES_00738	-1.08378	0.000231311	0.00207236
					FGRRES_00742	-1.24295	0.0106362	0.0423521
					FGRRES_00745	-1.21078	4.6389e-05	0.000565789
					FGRRES_00750	-1.9427	9.60902e-07	2.27545e-05
					FGRRES_15777	-1.27259	1.0177e-06	2.38655e-05
					FGRRES_00762	-1.11859	0.000277752	0.00239089
					FGRRES_00773	-3.06492	1.90319e-11	3.8308e-09
					FGRRES_00778	-1.56789	1.28961e-06	2.9057e-05
					FGRRES_00810	-1.39649	4.2737e-06	7.66917e-05
					FGRRES_00821	-1.29728	0.000233071	0.00208195
					FGRRES_00831	-1.42318	3.72558e-05	0.00047114
					FGRRES_11839	-1.62071	5.6574e-05	0.000655076
					FGRRES_00864	-1.06458	0.000517554	0.00398883
					FGRRES_00891	-1.68847	0.001898	0.0112529
					FGRRES_00896	-1.72824	2.88086e-06	5.47047e-05
					FGRRES_00915	-1.00528	0.000762373	0.00540234
					FGRRES_15099	-1.75525	0.0111205	0.043761
					FGRRES_00939	-1.09168	5.58909e-05	0.000649033
					FGRRES_15804	-1.42301	0.00324493	0.0168265
					FGRRES_00966	-1.02816	0.00239019	0.0132963
					FGRRES_00977	-1.70502	4.72987e-07	1.26939e-05
					FGRRES_11880	-1.82451	4.05264e-07	1.10482e-05
					FGRRES_01028	-1.69978	1.54446e-06	3.34872e-05
					FGRRES_01038_M	-1.00093	0.00314017	0.0164457
					FGRRES_01054	-1.69952	3.39697e-07	9.54613e-06
					FGRRES_01058	-2.4869	2.08822e-09	1.51925e-07
					FGRRES_01061_M	-1.16129	0.004525	0.0217723
					FGRRES_01063	-1.08973	0.000296264	0.00252148
					FGRRES_01083	-1.01111	0.00104471	0.00696299
					FGRRES_11896	-2.75002	9.29312e-09	5.12668e-07
					FGRRES_01132	-1.08577	0.000238912	0.00211536
					FGRRES_01137	-1.14126	6.8035e-05	0.000761465
					FGRRES_01141	-1.24366	0.000878157	0.00604647
					FGRRES_01146	-1.21551	0.00330784	0.0171014
					FGRRES_01148	-1.29283	0.00541501	0.0248186
					FGRRES_01165_M	-1.90043	4.54203e-10	4.94181e-08
					FGRRES_01169	-1.10223	0.000496009	0.00385228
					FGRRES_01179	-1.78254	6.54335e-07	1.67779e-05
					FGRRES_01218	-2.85928	5.3528e-11	8.22604e-09
					FGRRES_01219	-1.01917	0.000136012	0.00134421
					FGRRES_01221	-1.42456	0.000320073	0.00268813
					FGRRES_15118	-2.35428	0.001516	0.00938197
					FGRRES_01228	-1.03203	0.00010671	0.00110538
					FGRRES_01233	-1.6868	7.73155e-07	1.9134e-05
					FGRRES_01242	-1.53743	7.35889e-06	0.000120588
					FGRRES_01243	-1.06974	6.25533e-05	0.0007131
					FGRRES_01255	-1.03423	0.000268768	0.00232681
					FGRRES_15836	-1.26005	0.00238169	0.0132674
					FGRRES_01261	-1.99587	5.77867e-08	2.25385e-06
					FGRRES_01266	-1.31194	3.68327e-06	6.73982e-05
					FGRRES_01269	-1.50695	0.00388607	0.0194014
					FGRRES_01302	-1.74911	0.000709712	0.00511188
					FGRRES_01309	-1.37412	7.23119e-06	0.000119142
					FGRRES_01311	-1.18002	1.99526e-05	0.000277225
					FGRRES_01315	-1.1038	0.000480692	0.0037648
					FGRRES_01319	-1.401	1.23522e-05	0.000185084
					FGRRES_01321	-1.59253	5.63375e-07	1.47589e-05
					FGRRES_11931_M	-1.25342	0.00265564	0.0144926
					FGRRES_01354	-1.05672	0.000181276	0.00170372
					FGRRES_11941	-1.93145	1.13322e-08	5.89908e-07
					FGRRES_01383	-1.06462	0.00296904	0.0157683
					FGRRES_01384	-2.02207	2.80849e-07	8.16901e-06
					FGRRES_01390	-1.37019	1.49962e-06	3.27504e-05
					FGRRES_11943	-2.02636	2.09396e-07	6.36997e-06
					FGRRES_01426	-1.25398	0.000207113	0.00189637
					FGRRES_15849	-1.84903	0.000652654	0.00478919
					FGRRES_15850	-1.46449	0.00229639	0.0128965
					FGRRES_01428	-1.29858	0.000494106	0.00384245
					FGRRES_01445	-1.47732	7.63744e-07	1.9018e-05
					FGRRES_11957	-2.12985	1.79873e-06	3.7714e-05
					FGRRES_01495	-1.04946	0.000377843	0.00308533
					FGRRES_01511	-1.1492	2.92491e-05	0.000384376
					FGRRES_01512	-2.03074	2.69037e-06	5.20698e-05
					FGRRES_01517	-1.62532	0.0108104	0.0428196
					FGRRES_01531	-1.20328	0.00826653	0.0344377
					FGRRES_01538	-1.24537	4.09586e-05	0.00051185
					FGRRES_01543	-1.26043	9.1722e-05	0.000973397
					FGRRES_15860	-2.31645	7.32358e-11	1.06107e-08
					FGRRES_15862	-1.14641	0.00130773	0.0083316
					FGRRES_01599	-3.47427	8.4752e-12	1.82777e-09
					FGRRES_11975	-2.50942	7.38015e-11	1.06107e-08
					FGRRES_01606	-1.11364	0.00405739	0.0200078
					FGRRES_01608_M	-1.15469	0.00739074	0.0313412
					FGRRES_01635	-1.9817	0.000143071	0.00139682
					FGRRES_01642	-1.06396	0.00418614	0.0205096
					FGRRES_01649	-1.13289	0.00319042	0.016625
					FGRRES_01652	-1.53625	2.59976e-06	5.11356e-05
					FGRRES_01671	-1.54485	6.98623e-05	0.000776912
					FGRRES_01712	-1.43525	0.000165303	0.00157651
					FGRRES_01714	-1.28639	0.002101	0.0120943
					FGRRES_01724	-1.37775	5.91715e-06	0.000101797
					FGRRES_01740	-2.17689	0.0018531	0.0110246
					FGRRES_01757	-2.19663	2.02948e-09	1.48545e-07
					FGRRES_01759	-1.06413	0.00768203	0.0323712
					FGRRES_01765	-1.32108	0.00342286	0.0175756
					FGRRES_01766	-1.30221	3.10178e-07	8.83496e-06
					FGRRES_01770	-1.24316	0.0107802	0.0427281
					FGRRES_01834	-2.31752	6.11621e-08	2.35992e-06
					FGRRES_12018_M	-2.38289	3.43422e-06	6.33305e-05
					FGRRES_01844	-1.33606	4.54032e-05	0.00055612
					FGRRES_01859	-2.64665	1.72236e-09	1.29198e-07
					FGRRES_01863	-1.13986	0.000146819	0.00142995
					FGRRES_15900	-1.09166	0.000771458	0.0054453
					FGRRES_01875	-1.41598	2.60879e-05	0.000347752
					FGRRES_01876	-2.92252	1.75025e-12	4.49739e-10
					FGRRES_15902	-1.5787	0.00225801	0.0127133
					FGRRES_01881	-1.00654	0.000415726	0.00334269
					FGRRES_15904	-1.18555	0.000109773	0.00113117
					FGRRES_01915	-1.1988	0.00398568	0.0197678
					FGRRES_01919	-1.65045	1.42073e-08	7.09013e-07
					FGRRES_15909	-1.26605	2.73201e-06	5.27069e-05
					FGRRES_01962_M	-1.61556	2.80035e-08	1.26194e-06
					FGRRES_15915	-1.02386	0.00165913	0.0100981
					FGRRES_01974	-1.06863	7.00563e-05	0.000778353
					FGRRES_01979	-2.28279	0.000438111	0.0035017
					FGRRES_01982	-1.15573	0.00330454	0.0170916
					FGRRES_01985	-1.02173	0.0061704	0.0273668
					FGRRES_12050_1_M	-3.87623	0.000283364	0.00243226
					FGRRES_15015_M	-2.35068	2.41806e-07	7.24639e-06
					FGRRES_02003	-1.12403	0.000760261	0.00539395
					FGRRES_12057	-1.04803	0.000744494	0.00530145
					FGRRES_02019	-1.13454	0.00125967	0.00809203
					FGRRES_02024	-1.75829	5.79848e-08	2.25385e-06
					FGRRES_02032_M	-2.16944	1.78764e-09	1.3245e-07
					FGRRES_02038	-2.96268	0.00212523	0.0121908
					FGRRES_02042	-1.72815	1.4547e-05	0.000212693
					FGRRES_02053	-1.22505	8.36735e-05	0.000907929
					FGRRES_15926	-1.34616	0.00124154	0.00800541
					FGRRES_02074	-2.5085	2.91982e-11	5.24945e-09
					FGRRES_02079	-1.61458	1.09028e-07	3.78255e-06
					FGRRES_20067	-1.29176	0.000549515	0.00418706
					FGRRES_15928	-1.73124	2.45492e-09	1.7132e-07
					FGRRES_02082	-1.09364	0.00190403	0.0112776
					FGRRES_02089	-1.78086	1.69317e-06	3.59248e-05
					FGRRES_12067	-1.93417	1.42321e-09	1.10891e-07
					FGRRES_02120	-2.50804	5.60222e-07	1.47083e-05
					FGRRES_02128	-1.71127	4.59462e-06	8.16018e-05
					FGRRES_15936	-1.2872	0.000106904	0.00110538
					FGRRES_12071	-2.94928	8.09447e-10	7.51976e-08
					FGRRES_12073	-3.04507	1.33986e-10	1.79794e-08
					FGRRES_15937	-1.40018	5.58191e-05	0.000649033
					FGRRES_02139	-1.27787	0.000562627	0.00426276
					FGRRES_02164	-2.11552	1.13434e-07	3.91411e-06
					FGRRES_02183	-1.86558	0.0014069	0.00883577
					FGRRES_02190	-1.64084	8.09563e-06	0.000131236
					FGRRES_02192	-1.40208	1.00191e-06	2.35868e-05
					FGRRES_02193	-1.45844	2.48288e-05	0.000333545
					FGRRES_12093	-1.96871	0.000265658	0.00230785
					FGRRES_02221	-2.36399	0.000113571	0.00116336
					FGRRES_12096_7_M	-1.4452	0.000106871	0.00110538
					FGRRES_02225	-1.8183	0.000346025	0.00286622
					FGRRES_02246	-1.10898	0.00965879	0.0392626
					FGRRES_02253_M	-1.75237	0.000206704	0.00189637
					FGRRES_12110	-2.26247	0.00151531	0.00938197
					FGRRES_02263	-3.35597	5.86352e-13	1.72716e-10
					FGRRES_02349	-2.29227	4.4044e-05	0.000544442
					FGRRES_02381	-3.14815	3.79018e-07	1.04269e-05
					FGRRES_02419	-1.18781	0.00196846	0.0115459
					FGRRES_02423	-1.1432	0.00637855	0.0280447
					FGRRES_02448	-1.41999	0.00589088	0.0264772
					FGRRES_15998	-1.29096	0.00889837	0.0366277
					FGRRES_02451	-2.07536	5.04118e-07	1.34102e-05
					FGRRES_12140	-1.29535	0.000272404	0.00235323
					FGRRES_16000	-1.97756	1.14896e-05	0.000173661
					FGRRES_16001	-1.83293	0.000536119	0.00410571
					FGRRES_12142	-1.72203	7.94248e-08	2.94237e-06
					FGRRES_16005	-1.36128	1.82842e-05	0.000257783
					FGRRES_02485	-1.14921	0.00193846	0.0114143
					FGRRES_02500	-1.55075	0.00383053	0.0191797
					FGRRES_02506	-1.06922	0.000107232	0.00110782
					FGRRES_02515	-1.03293	0.00267995	0.0146055
					FGRRES_02520	-1.39469	8.33087e-06	0.000134328
					FGRRES_02547	-1.21972	8.81913e-05	0.000947585
					FGRRES_16015	-1.58819	7.39347e-07	1.84867e-05
					FGRRES_16016	-1.75637	1.09471e-08	5.79863e-07
					FGRRES_12161	-2.10796	6.29572e-06	0.000106789
					FGRRES_02587_M	-2.19612	3.16803e-08	1.39129e-06
					FGRRES_02589	-1.63138	2.1303e-06	4.33126e-05
					FGRRES_12164	-1.88103	8.96777e-05	0.000958362
					FGRRES_02601	-1.05487	0.000132151	0.00130926
					FGRRES_02602	-1.46463	2.44203e-05	0.000329663
					FGRRES_16022	-1.21002	6.87903e-06	0.000114118
					FGRRES_02605	-1.16486	0.000471527	0.00371228
					FGRRES_02608	-1.22778	2.74205e-05	0.000363509
					FGRRES_02610	-1.52326	6.70974e-06	0.00011208
					FGRRES_02611	-1.18414	0.0022358	0.0126235
					FGRRES_16024_M	-1.57273	0.000242149	0.00213507
					FGRRES_02615	-1.18153	0.00065701	0.004806
					FGRRES_02616	-1.81882	2.5836e-05	0.000345539
					FGRRES_02618	-2.70191	2.09381e-08	9.95476e-07
					FGRRES_02620_M	-1.33263	0.00671394	0.029209
					FGRRES_02640	-1.02325	0.00019104	0.00177903
					FGRRES_02641	-1.16933	1.63185e-05	0.00023406
					FGRRES_02654	-2.17646	1.66824e-09	1.25921e-07
					FGRRES_16030	-1.95587	0.000105767	0.00109738
					FGRRES_12176	-2.4329	1.70593e-07	5.41465e-06
					FGRRES_02670	-1.92237	1.97748e-06	4.0894e-05
					FGRRES_02672_M	-1.34569	0.00045082	0.00358194
					FGRRES_02673_M	-2.18724	5.1874e-06	9.05322e-05
					FGRRES_16033	-1.10788	0.0031517	0.0164918
					FGRRES_02745	-2.86352	2.05778e-11	4.03781e-09
					FGRRES_02760	-2.1524	1.79948e-09	1.32514e-07
					FGRRES_12198	-1.83752	0.00107642	0.00713891
					FGRRES_09868	-1.02937	8.90799e-05	0.000954585
					FGRRES_09895	-1.5428	2.72539e-08	1.23739e-06
					FGRRES_09907	-1.17121	0.00015436	0.00149136
					FGRRES_09937	-1.01185	0.00168088	0.0101857
					FGRRES_09952	-1.13828	1.10167e-05	0.000167779
					FGRRES_09959	-1.01915	0.00443697	0.0214599
					FGRRES_09968	-1.8704	4.99254e-08	2.00983e-06
					FGRRES_09971	-1.01255	0.000687276	0.00498253
					FGRRES_09984	-1.06285	9.30766e-05	0.000985176
					FGRRES_09985	-1.4938	1.15718e-06	2.64183e-05
					FGRRES_09996	-1.10558	0.000995216	0.00668106
					FGRRES_10018	-1.10443	0.000106872	0.00110538
					FGRRES_10025	-1.83982	6.89298e-05	0.000768665
					FGRRES_10026	-1.3058	0.000138847	0.00136774
					FGRRES_10029	-1.47884	1.45536e-06	3.2292e-05
					FGRRES_10050	-2.09617	2.70577e-07	7.93147e-06
					FGRRES_17308	-1.06471	0.000447114	0.00356187
					FGRRES_10083	-3.07221	1.01422e-13	3.31047e-11
					FGRRES_10094	-2.79429	4.39537e-10	4.85248e-08
					FGRRES_10109	-1.36453	1.45127e-05	0.000212448
					FGRRES_10126	-1.53347	2.13003e-05	0.000292323
					FGRRES_13709	-3.38162	9.30143e-17	5.34921e-14
					FGRRES_10163	-2.32372	1.03727e-09	8.91646e-08
					FGRRES_10165	-1.46299	0.000494989	0.00384684
					FGRRES_17324_M	-1.08309	0.00087408	0.00602183
					FGRRES_10171	-1.59429	3.43475e-06	6.33305e-05
					FGRRES_10172	-1.17558	1.15179e-05	0.000173661
					FGRRES_10173	-1.46927	1.52654e-06	3.3278e-05
					FGRRES_17328	-1.69591	0.00153284	0.00946909
					FGRRES_10205	-1.00203	0.000140422	0.00137534
					FGRRES_10208	-1.06022	0.0118199	0.0460035
					FGRRES_10213	-1.38554	7.90092e-05	0.000863524
					FGRRES_17332	-1.07788	9.11437e-05	0.000968111
					FGRRES_10234	-1.04542	0.000191845	0.00178468
					FGRRES_15592	-1.18163	0.00946789	0.0386296
					FGRRES_10279	-1.24169	0.00137214	0.00865799
					FGRRES_20096	-1.61935	0.00132264	0.00838943
					FGRRES_10287	-2.91433	6.77892e-12	1.51609e-09
					FGRRES_10288	-1.10001	0.00784354	0.0329713
					FGRRES_10290	-1.8259	3.0378e-09	2.06109e-07
					FGRRES_10310	-2.05749	8.80348e-09	4.9451e-07
					FGRRES_10324	-2.06066	1.78713e-09	1.3245e-07
					FGRRES_17340	-2.39688	0.00219804	0.0124628
					FGRRES_17345_M	-1.73664	6.18314e-07	1.60589e-05
					FGRRES_17346	-3.19755	2.06683e-06	4.2307e-05
					FGRRES_17347	-1.69477	0.00304832	0.0160973
					FGRRES_17349	-1.99557	3.71406e-07	1.02642e-05
					FGRRES_17350_M	-1.25113	6.63478e-05	0.000748163
					FGRRES_10349	-1.97891	3.19243e-07	9.07177e-06
					FGRRES_10377	-1.10019	0.00217279	0.0123544
					FGRRES_10393	-2.2653	9.13583e-11	1.27123e-08
					FGRRES_10412	-1.79203	1.92011e-05	0.000268704
					FGRRES_10413	-2.35768	1.3117e-09	1.0422e-07
					FGRRES_10415	-1.12521	0.00741676	0.0314178
					FGRRES_10420	-1.635	2.32907e-07	7.03205e-06
					FGRRES_10421	-1.73529	6.02577e-06	0.000102932
					FGRRES_10446	-1.47918	0.00604032	0.0269383
					FGRRES_10447	-2.14943	6.37172e-09	3.82731e-07
					FGRRES_10477	-1.25534	9.10108e-05	0.000968111
					FGRRES_10478	-1.53865	3.35045e-07	9.47621e-06
					FGRRES_13767	-1.59367	0.00277433	0.0149779
					FGRRES_10481	-1.22754	6.53701e-06	0.000109802
					FGRRES_10483	-2.05444	2.99919e-11	5.24945e-09
					FGRRES_10489	-1.55896	1.59486e-05	0.000229847
					FGRRES_13772	-2.32336	7.73775e-08	2.87535e-06
					FGRRES_10492	-2.22771	6.21849e-06	0.000105627
					FGRRES_17377	-1.41946	0.000217045	0.0019717
					FGRRES_10525	-2.31203	4.39979e-10	4.85248e-08
					FGRRES_13781	-2.94627	7.7679e-12	1.70569e-09
					FGRRES_10557_M	-1.6928	0.00547683	0.0249976
					FGRRES_10563_M	-2.90429	0.00113056	0.00742051
					FGRRES_10565	-1.46541	0.000653531	0.00478919
					FGRRES_10598	-1.09546	0.00274431	0.0148824
					FGRRES_10616	-1.97228	2.45355e-05	0.000329972
					FGRRES_10665	-2.40067	1.09216e-07	3.78255e-06
					FGRRES_14031_M	-2.12513	1.3223e-12	3.54877e-10
					FGRRES_17122	-1.25004	0.00586617	0.0263956
					FGRRES_08004_M	-1.88076	0.00391533	0.0195233
					FGRRES_08023	-1.30316	0.000344076	0.00285203
					FGRRES_08024	-1.7704	8.2835e-05	0.000899639
					FGRRES_08042	-2.02017	3.82652e-06	6.96695e-05
					FGRRES_08104	-4.03428	8.28471e-07	2.02539e-05
					FGRRES_08114_M	-3.01143	2.42851e-10	2.90387e-08
					FGRRES_08115	-1.87354	0.0061872	0.0274313
					FGRRES_08125	-2.00063	7.93146e-07	1.95486e-05
					FGRRES_08127	-1.08071	0.00458682	0.0219898
					FGRRES_13434	-1.84508	1.0656e-05	0.000163523
					FGRRES_08148	-1.11686	0.00495861	0.0232203
					FGRRES_08154	-2.76504	6.38843e-05	0.000725999
					FGRRES_08159	-1.17053	0.00802052	0.0336216
					FGRRES_08161	-2.16418	1.78833e-06	3.75611e-05
					FGRRES_08165	-2.96097	6.42075e-06	0.000108452
					FGRRES_08175	-1.30827	0.00273182	0.0148402
					FGRRES_08236	-2.36974	2.46559e-06	4.88146e-05
					FGRRES_08237_M	-1.14705	0.00531003	0.0244861
					FGRRES_17071	-1.48183	0.000777135	0.00547896
					FGRRES_13402	-2.36506	6.15808e-07	1.60283e-05
					FGRRES_13400	-1.60126	0.000775722	0.00547219
					FGRRES_08286	-1.90992	9.55544e-07	2.27167e-05
					FGRRES_17064	-1.31824	7.95898e-05	0.000867514
					FGRRES_13397	-1.58209	1.80932e-05	0.000255569
					FGRRES_08301_M	-2.55532	0.000613836	0.00455963
					FGRRES_08307	-1.58365	6.8303e-05	0.000763085
					FGRRES_08311	-1.26247	0.000349023	0.00288504
					FGRRES_17055_M	-1.8182	6.25889e-05	0.0007131
					FGRRES_08338	-1.48131	1.46441e-07	4.81898e-06
					FGRRES_13383	-2.01012	3.08096e-05	0.000400437
					FGRRES_13382	-1.9034	0.000815429	0.00569574
					FGRRES_13381	-2.02382	1.62613e-05	0.000233517
					FGRRES_17053	-1.62637	2.00306e-06	4.12986e-05
					FGRRES_17052	-1.54107	0.00921711	0.0377467
					FGRRES_08361	-1.71854	1.8172e-06	3.79694e-05
					FGRRES_17050	-2.50403	4.70671e-09	2.99173e-07
					FGRRES_08370	-2.75831	5.06662e-07	1.34483e-05
					FGRRES_17046	-1.00195	0.000580151	0.00436269
					FGRRES_08389	-2.73264	1.79563e-10	2.28064e-08
					FGRRES_17044	-1.13536	0.000124498	0.00124766
					FGRRES_08398	-1.59175	1.47565e-06	3.24616e-05
					FGRRES_08405	-1.38515	9.42764e-06	0.000149028
					FGRRES_08409	-1.27701	0.00531952	0.0245112
					FGRRES_08410	-1.65644	0.00487234	0.0229588
					FGRRES_08428	-1.05955	0.00491016	0.0230756
					FGRRES_13370	-1.13154	0.000548288	0.00418035
					FGRRES_08436	-1.59168	1.31241e-07	4.40277e-06
					FGRRES_17035	-2.44259	3.07412e-11	5.30373e-09
					FGRRES_08443	-1.23916	8.57325e-06	0.000137138
					FGRRES_08445	-1.01261	0.000339088	0.00281454
					FGRRES_08472	-1.13115	0.0101167	0.0407419
					FGRRES_08483_M	-2.27561	7.53847e-09	4.32328e-07
					FGRRES_08484	-2.42383	1.33945e-08	6.76842e-07
					FGRRES_08517	-1.6815	4.61566e-08	1.87058e-06
					FGRRES_08547_M	-1.59261	1.27008e-06	2.86705e-05
					FGRRES_08549	-1.87122	9.32109e-09	5.12668e-07
					FGRRES_08553	-1.54525	1.75328e-06	3.70158e-05
					FGRRES_17012	-1.1217	0.00264942	0.0144652
					FGRRES_08576	-1.03616	0.00613085	0.0272415
					FGRRES_08578	-1.28311	0.000225804	0.00203814
					FGRRES_08580	-2.17397	4.41172e-12	1.02462e-09
					FGRRES_08598	-1.6235	5.41988e-09	3.33959e-07
					FGRRES_08616	-1.5431	0.00400365	0.0198327
					FGRRES_08619	-1.25436	3.20353e-05	0.000412904
					FGRRES_08630	-1.32466	8.7659e-05	0.000943545
					FGRRES_08635	-1.47515	4.20356e-07	1.14339e-05
					FGRRES_08659	-1.29473	0.00204125	0.0118406
					FGRRES_08661	-1.31484	0.00109775	0.00725643
					FGRRES_08672	-1.91935	9.451e-08	3.38694e-06
					FGRRES_13318_M	-1.28579	1.34808e-05	0.000197822
					FGRRES_08689	-1.18183	2.67951e-05	0.000356001
					FGRRES_16986	-2.12355	2.30701e-09	1.61987e-07
					FGRRES_16982	-1.06489	0.000240788	0.00212728
					FGRRES_08743_M	-1.71269	0.000711124	0.00511509
					FGRRES_16977	-1.62589	7.69377e-05	0.000843172
					FGRRES_08757	-1.15282	1.59324e-05	0.000229847
					FGRRES_08782_M	-2.11929	3.10051e-07	8.83496e-06
					FGRRES_08793	-1.28598	0.000795071	0.0055826
					FGRRES_16968	-1.71174	1.37639e-06	3.07827e-05
					FGRRES_20143	-1.4582	0.000489662	0.00382013
					FGRRES_13294	-1.40186	9.18707e-06	0.000145839
					FGRRES_08823	-1.46427	2.58744e-05	0.00034567
					FGRRES_08824	-2.02106	1.74046e-05	0.000246998
					FGRRES_08825	-1.10794	0.00322302	0.0167554
					FGRRES_08838	-2.47179	3.88099e-09	2.53355e-07
					FGRRES_16952	-2.27844	3.30317e-06	6.18486e-05
					FGRRES_08877	-1.60367	4.08128e-06	7.36766e-05
					FGRRES_08887	-1.03882	5.11505e-05	0.000610578
					FGRRES_08907	-1.22597	0.00111206	0.00732698
					FGRRES_08908	-2.25366	4.41975e-10	4.85248e-08
					FGRRES_02801	-1.07501	0.000308082	0.00260189
					FGRRES_02816	-1.21185	0.000131568	0.00130456
					FGRRES_02827	-2.73825	1.75897e-05	0.000249332
					FGRRES_12571	-1.59358	0.00477292	0.0225961
					FGRRES_02842_M	-2.31375	1.66733e-05	0.000238019
					FGRRES_02843	-2.0114	0.000540139	0.00412811
					FGRRES_02844	-1.41129	0.000470421	0.00370598
					FGRRES_02856	-1.2914	0.00425483	0.0207285
					FGRRES_02858	-1.40199	0.000121663	0.00122705
					FGRRES_02865_M	-1.62907	0.00561447	0.0255
					FGRRES_12556_M	-2.38667	3.7301e-07	1.0285e-05
					FGRRES_02904	-2.11902	5.6518e-08	2.21613e-06
					FGRRES_12555_M	-1.78797	0.000468827	0.00369584
					FGRRES_02938_M	-1.37279	0.00835415	0.0347309
					FGRRES_12552	-1.37073	0.00316347	0.0165247
					FGRRES_02950	-2.06967	0.000337626	0.00280434
					FGRRES_12547	-2.02889	0.00170722	0.0103142
					FGRRES_02954	-1.74554	0.001438	0.00900294
					FGRRES_02978	-2.09208	0.000280593	0.0024119
					FGRRES_02987	-1.1165	0.00353231	0.0179984
					FGRRES_02988	-2.31268	4.19695e-06	7.55389e-05
					FGRRES_03004	-1.23629	0.00456006	0.0218887
					FGRRES_03007	-3.51229	3.22142e-05	0.000414069
					FGRRES_12535	-2.3541	3.2841e-05	0.000420594
					FGRRES_03014	-2.59302	7.53178e-08	2.81614e-06
					FGRRES_12532	-1.98565	0.000100101	0.0010495
					FGRRES_03028_M	-1.78265	3.59262e-07	9.97428e-06
					FGRRES_03032	-1.93614	3.69462e-08	1.5547e-06
					FGRRES_03036	-1.4234	0.0121355	0.0468994
					FGRRES_16344	-2.01004	4.64269e-05	0.000565789
					FGRRES_03064_M	-1.25224	0.000418289	0.00336106
					FGRRES_12520	-1.55575	0.00286271	0.0153794
					FGRRES_03072	-2.80533	1.54475e-07	5.04529e-06
					FGRRES_12517	-1.55853	0.00015725	0.00151444
					FGRRES_12512	-2.40341	6.62353e-09	3.88312e-07
					FGRRES_16334	-3.13346	1.70034e-14	7.33394e-12
					FGRRES_03090	-1.62042	2.31358e-07	7.00279e-06
					FGRRES_03103	-3.02795	8.61025e-14	2.8885e-11
					FGRRES_03112	-1.66649	0.00308555	0.0162344
					FGRRES_12504	-1.34249	0.0113274	0.0444304
					FGRRES_03120	-1.5591	0.000110435	0.00113701
					FGRRES_03165	-1.78933	0.0015616	0.00961236
					FGRRES_03175_M	-1.7579	0.00289004	0.0154712
					FGRRES_03178	-1.40356	8.45364e-05	0.000914007
					FGRRES_03186	-2.35614	1.92631e-05	0.000269259
					FGRRES_12495	-1.66038	0.000635266	0.00468834
					FGRRES_03193	-2.47158	0.000451891	0.00358809
					FGRRES_03194	-1.93986	0.00010273	0.00107047
					FGRRES_12483_M	-1.02843	0.00443258	0.0214472
					FGRRES_03221_16307_M	-1.37762	0.00078015	0.0054938
					FGRRES_03222	-1.25804	0.00573981	0.0259188
					FGRRES_16305	-2.05439	2.1019e-08	9.95476e-07
					FGRRES_03251	-1.94381	9.51135e-07	2.26565e-05
					FGRRES_03258_M	-1.30578	0.000229629	0.00206342
					FGRRES_03279	-1.89419	0.000155162	0.00149791
					FGRRES_03285	-2.58794	8.69494e-05	0.000937579
					FGRRES_03297	-2.16817	3.5262e-07	9.81241e-06
					FGRRES_03311	-1.62783	9.14005e-07	2.19017e-05
					FGRRES_03326	-1.31425	0.0020769	0.0119996
					FGRRES_03330	-1.44976	0.00318586	0.0166201
					FGRRES_03369	-1.10981	0.010004	0.0403709
					FGRRES_03372	-1.58179	0.00221424	0.0125252
					FGRRES_03386	-1.6983	0.000501737	0.00388678
					FGRRES_12445	-1.51189	0.00539618	0.0247511
					FGRRES_03403	-2.84961	8.52389e-08	3.1061e-06
					FGRRES_16272	-1.7327	1.041e-09	8.91646e-08
					FGRRES_03420	-1.68479	0.000736045	0.00525057
					FGRRES_03422	-2.0423	5.91211e-05	0.000680005
					FGRRES_03437	-1.65098	0.00204007	0.0118395
					FGRRES_03479	-2.49565	5.3622e-05	0.000632736
					FGRRES_03499	-1.81282	1.80156e-07	5.63663e-06
					FGRRES_03526	-1.49955	0.00026613	0.00230894
					FGRRES_03527	-6.7239	1.88672e-50	5.69649e-47
					FGRRES_16251	-1.97907	0.00474731	0.0224925
					FGRRES_03543	-3.59237	0.00593303	0.0266171
					FGRRES_16249	-3.07686	1.43115e-14	6.64769e-12
					FGRRES_16243	-4.10643	6.26414e-49	1.51304e-45
					FGRRES_03573	-2.11617	9.86272e-07	2.33096e-05
					FGRRES_03582	-1.09318	0.00147242	0.00919463
					FGRRES_03583	-3.48245	0.000414215	0.00333729
					FGRRES_03586	-1.57742	0.00394831	0.0196472
					FGRRES_03596	-3.48869	1.28407e-12	3.52447e-10
					FGRRES_03599	-1.82051	0.000713023	0.0051257
					FGRRES_12408	-2.08516	6.75458e-06	0.000112517
					FGRRES_03621	-2.8639	1.08821e-09	9.12664e-08
					FGRRES_03643	-1.76019	0.00142503	0.00893103
					FGRRES_03688	-1.28763	0.00483378	0.0228317
					FGRRES_03704_M	-2.01745	0.000996017	0.00668129
					FGRRES_03708	-2.23747	5.42544e-08	2.16247e-06
					FGRRES_16218	-1.02381	0.001814	0.0108723
					FGRRES_03748	-1.35101	0.000269086	0.0023279
					FGRRES_03772	-1.42272	0.00215466	0.0122809
					FGRRES_03775	-1.31353	0.000540411	0.00412811
					FGRRES_03778	-2.44148	0.000107406	0.00110867
					FGRRES_03779	-1.09991	0.0103253	0.0413732
					FGRRES_03789	-3.11699	8.28016e-14	2.85713e-11
					FGRRES_03818	-4.15211	0.00122511	0.00792482
					FGRRES_03819	-1.72703	0.000902754	0.00618059
					FGRRES_03827_M	-2.17152	7.68052e-07	1.90467e-05
					FGRRES_03839	-1.87394	5.40591e-05	0.000636327
					FGRRES_03851	-2.85078	1.48878e-08	7.36884e-07
					FGRRES_12366	-2.69438	1.51193e-09	1.15567e-07
					FGRRES_15209	-3.74324	1.79873e-13	5.57006e-11
					FGRRES_20183	-1.03316	0.0129483	0.0494032
					FGRRES_03860	-1.17225	0.00041127	0.00332012
					FGRRES_12365	-2.09808	0.00185594	0.011036
					FGRRES_03865	-1.753	0.000177777	0.00167474
					FGRRES_03869	-1.78158	1.24715e-05	0.000185948
					FGRRES_03891	-1.46573	0.00189182	0.0112328
					FGRRES_03897_M	-1.14048	0.0115703	0.0452068
					FGRRES_03900	-2.63616	1.05968e-05	0.000163028
					FGRRES_16181	-3.57832	8.62344e-13	2.47965e-10
					FGRRES_03937	-2.82395	2.15713e-08	1.01709e-06
					FGRRES_12348	-3.02938	2.32234e-10	2.80469e-08
					FGRRES_03984	-2.27164	0.000119818	0.00121294
					FGRRES_20188	-1.70422	8.39299e-07	2.04032e-05
					FGRRES_04001	-2.75658	6.49838e-10	6.48603e-08
					FGRRES_04003	-1.04166	0.000869121	0.0059945
					FGRRES_04009	-1.81915	6.66381e-05	0.000750036
					FGRRES_04018	-1.70309	1.07005e-06	2.47093e-05
					FGRRES_04019	-1.55105	3.0942e-05	0.000401381
					FGRRES_04021	-2.2024	4.68284e-06	8.28033e-05
					FGRRES_04039	-1.24791	0.00537011	0.0246878
					FGRRES_16163	-2.4641	5.10646e-11	8.00919e-09
					FGRRES_12324	-1.49394	0.000627017	0.00464284
					FGRRES_12323_M	-1.58469	1.62671e-06	3.48476e-05
					FGRRES_12322_M	-1.24049	0.00150814	0.00935964
					FGRRES_16161_M	-1.21625	0.00125462	0.00807246
					FGRRES_04065	-1.00224	0.0119407	0.0463692
					FGRRES_04072_M	-1.11771	0.00131015	0.0083409
					FGRRES_12311	-1.57606	0.00493606	0.0231506
					FGRRES_04080_M	-1.12413	0.00337049	0.0173584
					FGRRES_04081	-1.14182	0.00204406	0.0118456
					FGRRES_04087_M	-1.1057	0.000628061	0.00464773
					FGRRES_04090	-1.33891	3.41138e-06	6.32862e-05
					FGRRES_04099_M	-2.18159	7.33175e-10	7.08364e-08
					FGRRES_04135	-1.01419	0.000560236	0.00424999
					FGRRES_04138	-2.11569	3.1681e-10	3.71467e-08
					FGRRES_04151	-1.84174	1.87533e-08	8.98746e-07
					FGRRES_04169	-1.0621	0.000859115	0.00593312
					FGRRES_12288	-2.77278	2.16439e-08	1.01709e-06
					FGRRES_04228	-2.5627	8.52933e-09	4.81349e-07
					FGRRES_15234	-2.56618	4.34426e-09	2.79073e-07
					FGRRES_12287	-2.73735	6.34106e-08	2.43114e-06
					FGRRES_04230	-1.12422	0.00142261	0.00892515
					FGRRES_04233	-1.27263	0.00205093	0.0118797
					FGRRES_04235_M	-1.15505	8.25467e-06	0.000133278
					FGRRES_04242	-1.02312	0.00020711	0.00189637
					FGRRES_04257_M	-1.22161	3.29422e-05	0.000421444
					FGRRES_12281	-1.48584	3.74924e-05	0.000473636
					FGRRES_16130	-1.29863	0.000522058	0.00401777
					FGRRES_04287	-1.13439	0.000150984	0.00146343
					FGRRES_04288	-1.59022	0.0103636	0.0415003
					FGRRES_04303	-1.10019	0.000838686	0.0058245
					FGRRES_16125_M	-1.37916	0.00148586	0.00925916
					FGRRES_04343	-1.14563	2.59435e-05	0.00034621
					FGRRES_04345	-2.26875	1.57912e-09	1.19943e-07
					FGRRES_04348	-2.45178	6.28432e-09	3.80865e-07
					FGRRES_04353	-1.2898	1.15463e-05	0.000173786
					FGRRES_04354	-1.02365	0.0052516	0.0242631
					FGRRES_04373	-2.06068	0.000170004	0.00161157
					FGRRES_04380	-3.27731	1.04206e-07	3.63727e-06
					FGRRES_04408	-8.89956	0	0
					FGRRES_04417	-1.19382	5.48085e-05	0.000642019
					FGRRES_04436	-1.36106	0.00455606	0.0218868
					FGRRES_04437	-1.6474	8.9683e-07	2.16188e-05
					FGRRES_04439	-1.22884	0.000337188	0.00280263
					FGRRES_04443	-1.57018	2.19702e-05	0.000300832
					FGRRES_04495	-1.45049	0.00239188	0.0132996
					FGRRES_04498_M	-1.97261	1.82938e-05	0.000257783
					FGRRES_04503	-1.69042	0.00125927	0.00809203
					FGRRES_04516	-1.29543	9.08091e-05	0.000967109
					FGRRES_04520_M	-1.63217	0.00244854	0.0135336
					FGRRES_04569	-2.42745	9.33898e-09	5.12668e-07
					FGRRES_04592	-3.33304	0.000238881	0.00211536
					FGRRES_04595_M	-1.62996	0.00612458	0.0272336
					FGRRES_04596	-4.20195	6.61941e-10	6.52177e-08
					FGRRES_04603	-3.354	0.0101764	0.0409016
					FGRRES_04604	-2.23807	6.2548e-08	2.40571e-06
					FGRRES_04606	-1.33546	0.000110648	0.00113824
					FGRRES_16084	-1.54106	2.65111e-06	5.1475e-05
					FGRRES_04621	-2.04352	0.00167126	0.0101428
					FGRRES_16079	-1.71941	8.67108e-07	2.09861e-05
					FGRRES_04686	-3.00259	8.05427e-07	1.98109e-05
					FGRRES_14018	-1.59931	0.00253826	0.0139444
					FGRRES_16058	-1.48503	0.000597097	0.00447341
					FGRRES_11542	-1.79153	0.00630679	0.0278084
					FGRRES_04708	-1.66966	0.000755596	0.00536784
					FGRRES_04710	-1.3523	0.00383416	0.0191898
					FGRRES_04735	-2.37911	0.00383582	0.0191902
					FGRRES_16407	-1.19546	0.000653918	0.00478919
					FGRRES_04743	-2.35645	1.4848e-05	0.00021657
					FGRRES_12607	-2.50863	7.22691e-07	1.81771e-05
					FGRRES_04763	-2.56001	1.07322e-05	0.000164483
					FGRRES_16413	-2.49963	5.85735e-09	3.57269e-07
					FGRRES_16414	-1.93381	0.000247548	0.00217533
					FGRRES_12622	-1.36747	0.00375193	0.0188722
					FGRRES_12623_M	-2.74172	4.3195e-14	1.63021e-11
					FGRRES_16434	-1.58088	0.00119854	0.00777798
					FGRRES_16439	-1.12046	0.0019662	0.0115383
					FGRRES_04888_M	-2.10654	0.000608321	0.00453499
					FGRRES_04890	-1.37312	4.62794e-07	1.2448e-05
					FGRRES_04891	-2.77014	2.0176e-10	2.51202e-08
					FGRRES_04900	-1.89695	0.00736807	0.0312774
					FGRRES_04918	-1.64684	0.00491919	0.0231074
					FGRRES_04935	-1.13868	0.00209063	0.0120461
					FGRRES_20242	-2.18899	9.85709e-08	3.48082e-06
					FGRRES_04952	-1.51153	1.07319e-06	2.47346e-05
					FGRRES_04953	-2.02566	1.86961e-06	3.8796e-05
					FGRRES_04956	-2.15205	4.39662e-08	1.79993e-06
					FGRRES_12654_M	-1.58308	0.000678021	0.00492983
					FGRRES_15269	-2.00344	0.00235331	0.0131587
					FGRRES_04964	-1.34358	0.000212027	0.00193111
					FGRRES_04967	-2.82499	2.3491e-07	7.05724e-06
					FGRRES_04968	-2.56967	9.79625e-10	8.63571e-08
					FGRRES_04969	-1.41513	6.01672e-06	0.000102923
					FGRRES_04972_M	-1.53521	0.000439697	0.00350973
					FGRRES_04977_M	-1.25261	0.000808872	0.00566304
					FGRRES_04981	-1.3073	1.09957e-05	0.000167671
					FGRRES_12665	-1.9925	7.53022e-05	0.000828256
					FGRRES_17633	-1.90164	1.42168e-07	4.70297e-06
					FGRRES_04997	-1.39693	8.4675e-06	0.000135987
					FGRRES_12667	-2.62126	5.55742e-07	1.46224e-05
					FGRRES_05013	-1.22187	4.9628e-06	8.68634e-05
					FGRRES_05019	-2.41378	3.02479e-08	1.34734e-06
					FGRRES_05022	-1.79649	7.56768e-07	1.88832e-05
					FGRRES_05023	-1.30263	2.84203e-06	5.43088e-05
					FGRRES_16449	-1.84212	3.04443e-07	8.7127e-06
					FGRRES_12669	-1.0366	0.00341807	0.0175585
					FGRRES_05034	-1.2571	0.00560156	0.0254802
					FGRRES_05036	-1.18481	0.00048493	0.00379
					FGRRES_05042	-1.98403	4.31894e-09	2.7893e-07
					FGRRES_05045	-1.7952	1.1555e-05	0.000173786
					FGRRES_05079	-1.2437	1.63594e-05	0.000234368
					FGRRES_05090	-1.71499	1.39459e-07	4.62705e-06
					FGRRES_05092	-1.59522	4.55353e-07	1.22752e-05
					FGRRES_16457	-1.37363	0.00731852	0.0311437
					FGRRES_16458	-2.43764	6.40157e-09	3.82731e-07
					FGRRES_12687	-2.23668	7.02519e-07	1.77126e-05
					FGRRES_05115	-2.21147	1.84203e-08	8.8985e-07
					FGRRES_05131	-1.24386	0.0129849	0.0494823
					FGRRES_05144	-1.66271	4.85626e-09	3.05464e-07
					FGRRES_12695	-1.08186	0.00461383	0.0220678
					FGRRES_05178	-2.50874	7.39484e-08	2.77352e-06
					FGRRES_17653	-1.16186	3.23162e-05	0.000414753
					FGRRES_17655	-1.46846	1.47112e-06	3.24616e-05
					FGRRES_05197	-1.61812	3.77269e-09	2.47624e-07
					FGRRES_05203	-1.7755	8.12581e-07	1.99462e-05
					FGRRES_16461	-1.35005	0.000192408	0.00178747
					FGRRES_05228	-2.48723	2.20447e-09	1.57535e-07
					FGRRES_05241	-3.29986	1.57293e-12	4.12964e-10
					FGRRES_05244	-1.16389	4.7366e-05	0.000573703
					FGRRES_05253	-1.41713	3.25907e-06	6.11177e-05
					FGRRES_05259	-2.23254	1.58717e-10	2.1064e-08
					FGRRES_16466	-1.24515	5.83938e-06	0.000100738
					FGRRES_05286	-1.25278	1.15131e-05	0.000173661
					FGRRES_05304	-1.38436	9.90768e-06	0.000154561
					FGRRES_15023	-1.39538	2.00781e-05	0.000278397
					FGRRES_15291	-2.71299	0.00011332	0.00116177
					FGRRES_05334	-1.70276	1.1136e-05	0.000169382
					FGRRES_12718	-1.87514	1.58715e-06	3.41675e-05
					FGRRES_12719	-1.79799	4.52113e-05	0.000554332
					FGRRES_05362	-1.07532	0.00359727	0.0182462
					FGRRES_05376	-1.19113	3.95723e-06	7.1759e-05
					FGRRES_05394	-1.12207	0.000195153	0.00180589
					FGRRES_05400	-1.93137	3.6465e-08	1.53982e-06
					FGRRES_05406	-1.07884	0.00291768	0.0155915
					FGRRES_12736	-1.81841	1.67026e-06	3.56392e-05
					FGRRES_05442	-1.49533	4.72478e-06	8.33056e-05
					FGRRES_05444	-1.33866	7.92475e-05	0.000865346
					FGRRES_16484	-1.79354	2.3358e-07	7.03479e-06
					FGRRES_16489	-1.39723	1.13669e-05	0.000172028
					FGRRES_05471	-2.55987	0.00063549	0.00468834
					FGRRES_05472	-2.61941	1.00712e-08	5.45427e-07
					FGRRES_05476_M	-1.39909	0.00888466	0.0365837
					FGRRES_05479	-1.71536	3.05837e-08	1.34927e-06
					FGRRES_12747	-1.60551	2.4697e-09	1.7132e-07
					FGRRES_16492	-1.00372	0.000194606	0.00180372
					FGRRES_05522_M	-1.03548	0.000230486	0.0020665
					FGRRES_16497	-1.55249	4.50026e-07	1.21588e-05
					FGRRES_05551	-1.12499	4.18139e-05	0.000521142
					FGRRES_05552	-2.59416	1.29977e-09	1.03956e-07
					FGRRES_05553	-1.15087	8.92665e-05	0.000955737
					FGRRES_05559	-1.03327	0.00142742	0.00894139
					FGRRES_05565_M	-1.03958	0.000285423	0.00244553
					FGRRES_12757	-1.02382	0.0056863	0.025759
					FGRRES_05570	-1.24474	0.000748126	0.00532104
					FGRRES_12758	-1.13056	0.000200416	0.00184624
					FGRRES_16502_M	-1.96039	3.1967e-08	1.39879e-06
					FGRRES_05577	-1.6222	6.1005e-06	0.000103915
					FGRRES_05580	-1.19282	1.90911e-05	0.000267475
					FGRRES_16503	-1.70286	3.0836e-05	0.000400437
					FGRRES_05590	-1.13536	8.8576e-05	0.000950312
					FGRRES_05592	-1.19483	0.00326991	0.0169415
					FGRRES_12767	-1.71585	7.55331e-09	4.32328e-07
					FGRRES_05628	-1.0611	0.000653109	0.00478919
					FGRRES_05635	-2.38544	2.45807e-11	4.71208e-09
					FGRRES_05645_M	-1.51191	9.10253e-06	0.000144837
					FGRRES_05662	-3.13855	1.63528e-07	5.26156e-06
					FGRRES_05667	-2.66566	1.81288e-10	2.28064e-08
					FGRRES_15312	-2.80381	3.00535e-06	5.68006e-05
					FGRRES_12779	-2.06286	2.75907e-05	0.000365127
					FGRRES_12780	-2.40215	8.66632e-05	0.000935328
					FGRRES_05700	-2.01486	1.29531e-09	1.03956e-07
					FGRRES_05703	-3.46269	6.59957e-06	0.000110699
					FGRRES_05704	-2.15967	2.8115e-06	5.39816e-05
					FGRRES_05705	-2.33132	0.000464578	0.00366713
					FGRRES_12790_1_M	-1.37505	1.7401e-06	3.68043e-05
					FGRRES_12792	-1.33979	0.00541748	0.0248205
					FGRRES_05715	-1.08073	0.00646721	0.0283295
					FGRRES_05716_M	-2.18345	1.31795e-08	6.68776e-07
					FGRRES_12793	-2.85861	4.5987e-09	2.93854e-07
					FGRRES_15316	-3.4235	1.27175e-07	4.27826e-06
					FGRRES_05724	-3.2693	1.04043e-18	8.37684e-16
					FGRRES_05730	-1.8219	3.6644e-06	6.71547e-05
					FGRRES_05731	-1.18784	0.00658644	0.0287236
					FGRRES_12798	-1.9338	1.46456e-06	3.23946e-05
					FGRRES_05738	-1.56656	1.68282e-06	3.57806e-05
					FGRRES_05742	-2.12189	3.45974e-08	1.48168e-06
					FGRRES_15318	-1.47288	0.00246052	0.0135812
					FGRRES_05746	-1.77023	6.39888e-06	0.000108386
					FGRRES_05749	-1.76957	1.63025e-07	5.26156e-06
					FGRRES_16536	-1.84767	0.000101529	0.00105978
					FGRRES_16539	-1.28296	0.00197687	0.0115784
					FGRRES_05760	-2.49578	2.27314e-09	1.60542e-07
					FGRRES_16546	-1.49211	0.000301879	0.00255486
					FGRRES_05783	-1.59242	2.7648e-05	0.000365127
					FGRRES_05785	-2.18703	6.37544e-08	2.43659e-06
					FGRRES_05798	-1.45866	0.00161214	0.00986311
					FGRRES_16551	-1.12917	0.00687501	0.029749
					FGRRES_05801	-2.26858	3.49165e-06	6.42814e-05
					FGRRES_16552	-2.91354	1.2903e-05	0.000190406
					FGRRES_05809	-2.81553	0.000265285	0.00230659
					FGRRES_05811	-1.91855	6.42454e-08	2.44761e-06
					FGRRES_05812	-1.61255	0.00859229	0.0355969
					FGRRES_16553	-2.28133	0.000223527	0.00202213
					FGRRES_12824	-2.09887	0.000822813	0.00574068
					FGRRES_12825	-2.54154	5.06309e-11	8.00919e-09
					FGRRES_12826	-1.99532	6.68328e-05	0.000750475
					FGRRES_05849	-2.24435	6.76785e-07	1.72437e-05
					FGRRES_12828	-1.88468	4.72863e-05	0.000573703
					FGRRES_16563	-1.20617	6.68636e-05	0.000750475
					FGRRES_20277	-2.60257	7.8968e-10	7.45075e-08
					FGRRES_05876	-1.07739	0.0085949	0.0355969
					FGRRES_05877_M	-1.10244	0.00029804	0.0025266
					FGRRES_05878	-2.09955	2.21939e-08	1.02749e-06
					FGRRES_12833	-1.94719	3.52867e-06	6.47655e-05
					FGRRES_05881	-1.87108	6.56984e-05	0.000742226
					FGRRES_16565_M	-1.89316	0.000367155	0.00300823
					FGRRES_16569	-1.27643	2.18964e-06	4.42952e-05
					FGRRES_05910	-1.18957	0.00344403	0.0176393
					FGRRES_12841	-1.22219	0.000831219	0.00578929
					FGRRES_12842	-1.36097	4.75873e-05	0.000574878
					FGRRES_05921	-1.00353	0.00145711	0.00910842
					FGRRES_05924	-1.6596	7.30155e-08	2.74904e-06
					FGRRES_05930	-1.45949	2.8216e-06	5.40038e-05
					FGRRES_05933	-1.92175	1.02463e-07	3.60773e-06
					FGRRES_05934	-1.57636	4.36874e-05	0.000541142
					FGRRES_05941	-2.24499	1.3264e-06	2.97749e-05
					FGRRES_05947	-1.357	0.00300078	0.0158962
					FGRRES_05949	-1.52376	9.90172e-06	0.000154561
					FGRRES_05957	-1.09076	0.00222761	0.012595
					FGRRES_05961	-1.71182	0.000272831	0.00235524
					FGRRES_05962	-1.05904	0.000910615	0.00621678
[truncated: 378 more rows]

## Sheet: Sheet2
Table S3 The DEGs in ΔFgdcl1 and ΔFgdcl1/2.
DEGs* in ΔFgdcl1					DEGs* in ΔFgdcl1/2
Gene_ID	logFC**	P-Value	FDR***	annotation	Gene_ID	logFC**	P-Value	FDR***	annotation
FGRRES_00003	1.82953	0.000357459	0.0125131		FGRRES_16072_M	1.70566	0.000388725	0.00316563
FGRRES_00015	1.23934	2.23234e-05	0.00191206		FGRRES_11642	1.59219	0.00210894	0.0121326
FGRRES_00071	1.48955	0.00289707	0.0389379	Cytochrome P450 monooxygenase	FGRRES_00003	2.72168	9.82255e-08	3.47879e-06
FGRRES_00105_M	2.72274	5.73091e-07	0.000153805		FGRRES_00015	1.66845	1.11193e-08	5.83861e-07
FGRRES_11693	1.13716	0.000371004	0.0128144		FGRRES_00017	2.31075	0.00171661	0.0103657
FGRRES_15701	1.07077	0.000188902	0.00814774		FGRRES_00019	1.48961	0.0117642	0.0458312
FGRRES_00199	1.39782	0.00012206	0.00635396		FGRRES_15678_M	1.81023	0.00520607	0.0241531
FGRRES_15703	1.88064	3.32665e-08	1.60704e-05		FGRRES_00021	2.22675	0.00099111	0.0066572
FGRRES_00203	1.87438	0.000139001	0.00674182		FGRRES_00039	1.66535	0.0129575	0.0494118
FGRRES_00220	1.36399	0.000208376	0.00879915	Transporter	FGRRES_11667_M	1.29105	0.00227525	0.0127924
FGRRES_15709	2.71087	8.57847e-06	0.00110215		FGRRES_00060	1.92732	1.70392e-05	0.000242668
FGRRES_15711	1.46725	6.77478e-06	0.000997793		FGRRES_00061	1.44122	0.00135559	0.008558
FGRRES_00229	1.29384	0.00203897	0.0319217		FGRRES_00067	1.71379	0.00126065	0.00809404
FGRRES_00266	1.50452	8.7008e-07	0.000210159		FGRRES_00068	1.16733	0.000908594	0.0062065	Alpha-galactosidase C
FGRRES_15746	1.0801	0.000966937	0.0209749		FGRRES_00071	1.44038	0.00408883	0.0201226	Cytochrome P450 monooxygenase
FGRRES_00517	1.50817	0.00268732	0.0373851		FGRRES_00072	2.01491	0.00397826	0.0197474
FGRRES_15750	1.4349	3.41974e-05	0.00275335		FGRRES_00093_M	1.5675	0.00014141	0.00138172
FGRRES_00593	1.20767	1.10845e-05	0.00121698		FGRRES_11675	2.00468	0.00154467	0.00953244
FGRRES_00624	2.737	5.45041e-08	2.43795e-05		FGRRES_00105_M	3.61396	2.0729e-11	4.03781e-09
FGRRES_00702	1.42501	2.77156e-07	9.29781e-05		FGRRES_11676	1.6436	0.0012768	0.00817597
FGRRES_00739	1.12272	0.00014571	0.00683598		FGRRES_11677	3.87995	2.61497e-06	5.12721e-05
FGRRES_15779	2.13729	1.24189e-07	4.83817e-05		FGRRES_15687	1.34485	0.000317126	0.00266708
FGRRES_00812	1.1283	0.000482502	0.0145316		FGRRES_00114	6.77418	1.22685e-05	0.000184058
FGRRES_00855	1.176	0.000565405	0.0158432		FGRRES_00119	1.71652	0.00266087	0.014508
FGRRES_15820	1.25557	1.98894e-05	0.00180605		FGRRES_00120_M	2.16879	0.000656751	0.004806
FGRRES_01120	1.11028	9.31553e-05	0.0055379		FGRRES_15690	1.95542	5.38406e-05	0.000634374
FGRRES_01149	1.23909	4.78689e-05	0.00342078		FGRRES_00122	2.08207	0.00148798	0.00925916
FGRRES_15120	1.59358	2.44904e-06	0.000431584		FGRRES_15691	1.84182	5.73996e-05	0.000661268
FGRRES_01268	1.61869	3.78089e-07	0.000114155		FGRRES_15694	3.07615	1.29906e-09	1.03956e-07
FGRRES_01283	1.21489	0.000384723	0.0130275	Beta-hexosaminidase	FGRRES_11686	1.23896	0.00570166	0.0258092
FGRRES_01458	2.40917	2.16208e-07	7.4604e-05		FGRRES_00156_M	1.13195	0.000450611	0.00358194
FGRRES_01459	1.32189	0.00401749	0.0480388		FGRRES_00161	1.1055	0.000738764	0.00526685
FGRRES_01477	1.00464	0.000924591	0.020445		FGRRES_00162	1.00022	0.003547	0.0180367
FGRRES_15863	1.91197	0.000625334	0.016671		FGRRES_11692	1.20325	0.00589079	0.0264772
FGRRES_01631	1.146	1.00901e-05	0.00117172		FGRRES_11693	1.75965	3.57193e-08	1.51895e-06
FGRRES_01693	1.69484	6.94898e-05	0.00444816		FGRRES_00164	1.43791	5.01073e-05	0.000599748
FGRRES_01695_M	2.64857	3.35667e-07	0.000105539		FGRRES_00172	1.1498	0.000326505	0.00272962
FGRRES_01734_M	3.07585	2.2348e-09	1.79931e-06		FGRRES_15701	1.19848	2.9763e-05	0.000389201
FGRRES_01735_M	1.58116	7.1413e-06	0.00101465		FGRRES_00184	1.78513	0.00159052	0.00975064	Putative xylanase 1
FGRRES_01736_M	1.46441	8.95804e-05	0.00535576		FGRRES_00199	1.50682	3.3471e-05	0.000426402
FGRRES_01752	1.94408	4.35614e-05	0.00324343		FGRRES_15703	2.1589	2.16264e-10	2.64026e-08
FGRRES_01767	1.68858	0.000489396	0.0146661		FGRRES_00203	2.17149	9.78829e-06	0.000153325
FGRRES_12011	1.79915	0.00192724	0.0307467		FGRRES_11710	1.30967	4.69945e-05	0.000571553
FGRRES_15884	1.88857	0.000313991	0.011526		FGRRES_00209	1.43618	0.000123854	0.00124338
FGRRES_15885	1.94892	0.000430924	0.0139152		FGRRES_15706	1.44684	0.00459024	0.0219898
FGRRES_15888	1.89581	3.07433e-08	1.54703e-05		FGRRES_00216	1.70594	1.62602e-05	0.000233517
FGRRES_01807	1.71196	1.23791e-07	4.83817e-05		FGRRES_00220	1.50803	4.22088e-05	0.000525521	Transporter
FGRRES_01809	2.24308	3.65962e-06	0.000589297		FGRRES_15709	4.11393	3.10892e-12	7.66255e-10
FGRRES_01810	2.16507	3.08205e-06	0.00051697		FGRRES_11713	1.62378	0.00645515	0.0282869
FGRRES_01811	1.75132	0.000397379	0.0131845		FGRRES_11714	1.77794	0.00275129	0.0149002
FGRRES_01812	2.53507	3.56468e-06	0.000589297		FGRRES_15711	2.03567	4.02183e-10	4.53941e-08
FGRRES_01813	2.00643	2.03621e-05	0.00180832		FGRRES_00229	2.31877	3.03449e-08	1.34734e-06
FGRRES_01814_M	2.72896	7.47325e-08	3.22337e-05		FGRRES_15713	1.1312	0.000233644	0.00208266
FGRRES_01826	1.12021	0.00112793	0.0228129	Methylmalonate-semialdehyde dehydrogenase	FGRRES_11730	2.87711	2.34657e-05	0.000318064
FGRRES_01829	1.74525	0.000149579	0.00689863		FGRRES_00249	1.00405	0.00501305	0.023448
FGRRES_01872	2.10181	7.0304e-12	2.12265e-08		FGRRES_00255	1.40572	0.00421673	0.0206068
FGRRES_01965	1.01974	0.00120989	0.0236585		FGRRES_00260	1.73529	1.41189e-05	0.000206935
FGRRES_01986	2.79543	1.14965e-08	6.61159e-06		FGRRES_00262_M	2.14524	1.12625e-05	0.000170661
FGRRES_12053	1.50041	0.00308062	0.040216		FGRRES_00266	1.38265	6.03468e-06	0.000102939
FGRRES_02070	1.57922	4.10865e-07	0.000118143		FGRRES_15005	1.24769	0.000551743	0.0041961
FGRRES_02087	2.5813	0.0010998	0.0224496		FGRRES_11744	1.09968	0.00947911	0.0386624
FGRRES_12066	1.36203	0.000626934	0.016671		FGRRES_15064	1.81893	8.39256e-05	0.000909031
FGRRES_15933	1.48137	0.000637105	0.0166905		FGRRES_00347	1.98534	0.000195437	0.00180589
FGRRES_02135	1.82023	0.00019778	0.00838102		FGRRES_00351_M	1.238	0.00102401	0.00684391
FGRRES_02152_M	2.2063	0.00049305	0.0147259		FGRRES_00355	1.1224	1.84851e-05	0.000259889
FGRRES_20068	2.71001	0.000345136	0.0122235		FGRRES_00390	1.53906	2.02366e-06	4.15362e-05
FGRRES_02159	1.76929	0.0015427	0.0273684		FGRRES_00392	1.04481	0.00252928	0.0139036
FGRRES_12078	1.18269	0.0009277	0.020445		FGRRES_00412	1.26173	0.00308637	0.0162344
FGRRES_02214	1.76632	0.000901618	0.0201272		FGRRES_00413	1.37554	0.00279627	0.0150694
FGRRES_02220	1.56082	1.0395e-06	0.000232482		FGRRES_00415	1.35377	4.73194e-06	8.33056e-05
FGRRES_12104	2.12042	1.40745e-05	0.00140314		FGRRES_00416	1.06025	0.00723974	0.0308846
FGRRES_02257	1.52849	0.000360063	0.0125238		FGRRES_00438	1.13301	0.000126833	0.00126383
FGRRES_15959	1.27588	0.000393433	0.0131661		FGRRES_00453	2.03447	0.000140329	0.00137534
FGRRES_02285	1.58485	3.82301e-05	0.00295362		FGRRES_00470	1.11856	3.45615e-05	0.000439368
FGRRES_02298	8.86176	2.86379e-07	9.34758e-05		FGRRES_00482	1.08276	0.00313489	0.0164338	DNA replication complex GINS protein SLD5
FGRRES_02299	4.00706	0.000438078	0.0139595		FGRRES_15746	1.14749	0.000463173	0.00365843
FGRRES_02301	8.43936	1.74177e-05	0.00162523		FGRRES_15753	1.49849	0.000719942	0.00516008
FGRRES_02304	2.01023	0.00416446	0.0485465	Ornithine aminotransferase	FGRRES_00599	1.28674	5.36493e-05	0.000632736
FGRRES_02307	1.07749	0.000360874	0.0125238		FGRRES_00602	2.83495	9.9177e-19	8.37684e-16
FGRRES_02318	1.64854	3.93558e-05	0.00300823		FGRRES_00618	1.02731	8.93785e-05	0.000956088
FGRRES_02319	1.70474	0.000924042	0.020445		FGRRES_00620	1.17747	0.000123021	0.00123811	Ammonium transporter MEP2
FGRRES_02332	2.05591	0.000612022	0.0164619		FGRRES_00624	2.87146	1.29565e-08	6.60237e-07
FGRRES_02358	1.04601	0.000479537	0.0145316		FGRRES_00642	1.06284	0.0126264	0.048363
FGRRES_02387	1.35458	0.000121111	0.00635115		FGRRES_00655	1.00462	0.00186711	0.0110916
FGRRES_02409	1.48536	0.000129731	0.00652537		FGRRES_00701	1.27406	0.000243554	0.00214388
FGRRES_12132	1.76636	8.39348e-06	0.00108998		FGRRES_00702	1.17237	2.44306e-05	0.000329663
FGRRES_02414	1.82613	0.000316629	0.0115877		FGRRES_00720	1.19025	0.00524664	0.0242587
FGRRES_02426	2.27149	1.32851e-05	0.0013597	Phosphate-repressible phosphate permease	FGRRES_00725	1.20763	0.00705003	0.0302893
FGRRES_02487	2.02185	1.83689e-07	6.52474e-05		FGRRES_00734	1.01701	0.00863749	0.0357121
FGRRES_02557_M	1.0306	0.00235702	0.0344596		FGRRES_15779	1.63698	4.78383e-05	0.000577166
FGRRES_02558	1.31649	1.36959e-05	0.00138996		FGRRES_15780	1.57055	0.00361384	0.0183149
FGRRES_16021_M	1.02195	0.000833264	0.0190233		FGRRES_00792	1.01462	0.000238	0.00211348
FGRRES_02625	1.44427	0.0022218	0.0332629		FGRRES_00806	1.66646	2.81882e-05	0.000371242	Alkaline proteinase
FGRRES_02667	1.55979	6.33669e-07	0.000166366		FGRRES_00812	1.04444	0.00126957	0.00814619
FGRRES_02668	1.58024	2.15249e-06	0.000406181		FGRRES_00855	1.24119	0.000277726	0.00239089
FGRRES_02703_M	1.32639	8.07559e-05	0.00496456		FGRRES_00876	1.59768	2.63948e-06	5.13318e-05
FGRRES_02722	1.06225	0.00417163	0.0485832		FGRRES_20021	1.88385	0.00226907	0.0127637
FGRRES_16038	1.0104	0.000631233	0.016671		FGRRES_00889	1.57287	2.59055e-07	7.66402e-06
FGRRES_02765	1.53924	0.000375782	0.0129262		FGRRES_00890	1.02523	0.000239408	0.00211819
FGRRES_09949	1.1091	4.97819e-05	0.00351588		FGRRES_11858	1.38381	0.000165392	0.00157651
FGRRES_10003_M	1.38318	7.98225e-06	0.00105102		FGRRES_00927	1.10727	0.00814221	0.0340372
FGRRES_10132	1.1434	0.000131837	0.00652537		FGRRES_11864	1.42488	0.00148809	0.00925916
FGRRES_10154	1.77169	6.64409e-05	0.00429094		FGRRES_20024	1.02368	0.00397581	0.0197434
FGRRES_20092	3.6946	1.85212e-06	0.000372802		FGRRES_01078	1.89956	1.50345e-09	1.15567e-07
FGRRES_10162	1.32015	8.13929e-05	0.00496456		FGRRES_01120	1.4388	3.95132e-07	1.08209e-05
FGRRES_10230	1.29095	7.92327e-06	0.00105102		FGRRES_01177	1.3778	0.00199086	0.0116434	Cystathionine gamma-lyase
FGRRES_10235	1.32694	0.000160769	0.00729925		FGRRES_01224	1.28988	0.000157748	0.00151561
FGRRES_15588	1.47011	0.00333102	0.042285		FGRRES_01239	1.09159	0.00562068	0.0255
FGRRES_10316	1.19211	0.00297539	0.0394877		FGRRES_01249	1.40674	1.03355e-06	2.40969e-05
FGRRES_10326	1.67608	0.000302812	0.0113222		FGRRES_01250	1.13887	0.00610823	0.027201
FGRRES_20098	2.10153	2.05133e-05	0.00180832		FGRRES_20036	1.24193	0.0130006	0.0495137
FGRRES_17348	1.17274	0.00265021	0.0373434		FGRRES_15120	1.54733	5.51628e-06	9.58563e-05
FGRRES_10350	1.12869	0.000467376	0.0144361		FGRRES_01268	1.49719	2.62368e-06	5.12721e-05
FGRRES_10396	1.19052	0.00310729	0.0404383		FGRRES_01283	1.42929	3.12337e-05	0.0004047	Beta-hexosaminidase
FGRRES_10400	1.65142	0.000592511	0.0162857		FGRRES_01289	1.0254	0.000325094	0.00272083
FGRRES_17357	1.41665	0.000212984	0.008878		FGRRES_01342	1.42181	0.000277038	0.00238814	Alternative oxidase
FGRRES_17375	1.04035	0.00053995	0.015416		FGRRES_01351	1.21294	6.4308e-05	0.000729246
FGRRES_13788	1.85568	0.00146129	0.0266184		FGRRES_01366	1.40298	0.000919371	0.00626948
FGRRES_10588	1.32508	8.84564e-05	0.00534144		FGRRES_01400	1.05091	0.000546459	0.00417167
FGRRES_17398	1.15066	0.000379957	0.0129703		FGRRES_01402	1.018	0.00235467	0.0131593
FGRRES_10629	1.1282	0.00205716	0.0319645		FGRRES_11947	2.45301	1.93125e-05	0.000269638
FGRRES_10677	1.52732	3.40816e-07	0.000105539		FGRRES_01430	1.26885	7.29745e-05	0.000805588
FGRRES_07997	1.33281	0.00213535	0.0325507		FGRRES_15127	1.67467	0.000504291	0.00389905
FGRRES_08014	1.31829	9.30506e-06	0.00114671		FGRRES_11955	1.53555	3.18311e-05	0.00041071
FGRRES_08032	1.48076	0.00415774	0.0485465		FGRRES_01458	1.86978	4.89188e-05	0.000587905
FGRRES_08050_M	1.6425	0.00266763	0.0373851		FGRRES_01459	2.41701	2.46899e-07	7.36247e-06
FGRRES_20112	1.32155	0.00350387	0.04367		FGRRES_01462	1.01215	0.00130724	0.0083316
FGRRES_08062	1.44008	0.000455418	0.0143701		FGRRES_01468	1.27586	0.00304548	0.0160893
FGRRES_08065	1.08166	0.000192239	0.00823933		FGRRES_15858	1.61558	0.000181529	0.00170477
FGRRES_08071	1.60643	0.000732928	0.0179182		FGRRES_01525	1.09143	0.00480567	0.0227333
FGRRES_08073_M	1.89727	5.35689e-09	4.04345e-06		FGRRES_01529	1.66147	0.00216474	0.0123319
FGRRES_08078	1.16213	0.000437563	0.0139595		FGRRES_01569	1.44851	3.95679e-08	1.63651e-06
FGRRES_13442	1.03868	0.00242728	0.0351208		FGRRES_01570	1.07716	0.00103999	0.00693922	Cutinase
FGRRES_08089	2.49447	3.67662e-10	3.70021e-07		FGRRES_01583	2.41314	2.49788e-05	0.000335187
FGRRES_08090_M	1.50749	0.000172381	0.00771055		FGRRES_15863	2.67997	1.04241e-06	2.42567e-05
FGRRES_08091_M	3.1294	1.40237e-06	0.000297131		FGRRES_15864_M	1.02301	0.00474616	0.0224925
FGRRES_08092	3.84759	1.29241e-06	0.000278722		FGRRES_01631	1.35023	1.84166e-07	5.68843e-06
FGRRES_08103	1.28672	0.00368775	0.0453533		FGRRES_01659	1.0457	0.000996356	0.00668129
FGRRES_08105	1.21376	0.00407219	0.0482757		FGRRES_01661	1.62385	4.47318e-06	7.96793e-05
FGRRES_13440	1.51465	0.000252793	0.00997704		FGRRES_01662	1.63708	0.000162836	0.00156077
FGRRES_08139	2.06085	7.38403e-07	0.000185785		FGRRES_01675	1.24872	9.95829e-05	0.0010467	Dicarboxylic amino acid permease
FGRRES_13433	1.96556	7.43249e-06	0.00103175		FGRRES_01676_M	1.68522	7.26163e-06	0.000119318
FGRRES_08145	1.2788	0.00271772	0.0375967		FGRRES_01677	1.47718	1.00927e-05	0.000157007
FGRRES_08147	1.24065	0.00436443	0.0499141		FGRRES_01678	1.03757	0.00300616	0.0159095
FGRRES_17092	1.43797	0.000231689	0.00936091		FGRRES_15872	2.14528	0.000361718	0.0029752	Nonribosomal peptide synthetase
FGRRES_08156	1.15497	0.000164241	0.00740127		FGRRES_01681	1.20675	0.000387284	0.00315603
FGRRES_17089	1.13515	0.000395348	0.0131661		FGRRES_11984	1.21498	0.00558724	0.0254343
FGRRES_08188_M	1.29374	0.000215327	0.00893642		FGRRES_11988	1.22195	2.68907e-05	0.000356878
FGRRES_08204	1.02141	0.0013955	0.0259284		FGRRES_01687	1.01809	0.00212893	0.012193
FGRRES_17085	1.56165	0.00069427	0.0173956		FGRRES_01688	1.92319	6.44284e-06	0.000108673
FGRRES_08206	1.42732	0.000589197	0.016246		FGRRES_01693	1.80919	2.28662e-05	0.000310636
FGRRES_13418	2.18828	0.000855567	0.0194223		FGRRES_01694	1.0192	0.00515162	0.023959
FGRRES_08243_M	1.43629	0.000185203	0.00804569		FGRRES_01695_M	2.72703	1.53011e-07	5.02152e-06
FGRRES_08244	1.91773	0.00359512	0.0445638		FGRRES_11999	1.63968	0.0064704	0.0283332
FGRRES_08246_M	1.74229	0.00169515	0.0290728		FGRRES_01728	1.35483	0.0045311	0.0217929
FGRRES_08262_M	1.30368	4.61458e-05	0.00335065		FGRRES_01734_M	2.4486	1.53674e-06	3.34165e-05
FGRRES_17067_M	1.02477	0.000741563	0.0179581		FGRRES_01735_M	2.15069	1.06094e-09	9.01145e-08
FGRRES_08279	1.7598	8.88507e-06	0.00112953		FGRRES_01736_M	2.22605	3.70176e-09	2.45291e-07
FGRRES_17065	2.81747	7.8926e-06	0.00105102		FGRRES_01749	6.19412	6.10635e-11	9.1045e-09
FGRRES_08293	1.35731	0.00151695	0.0271813		FGRRES_01752	2.47753	2.5955e-07	7.66402e-06
FGRRES_17056	1.27461	3.22019e-05	0.00262772		FGRRES_01767	2.3675	1.45483e-06	3.2292e-05
FGRRES_08404	1.29054	6.88551e-06	0.000999046		FGRRES_01772_M	1.64271	0.000843336	0.00584671
FGRRES_08414	1.61815	2.076e-06	0.000397965		FGRRES_12011	2.09912	0.000331863	0.00276598
FGRRES_13369	1.18647	0.00134326	0.0254724		FGRRES_12012	1.07094	0.000119495	0.0012117
FGRRES_08440	1.85995	1.29618e-05	0.00133795		FGRRES_15884	2.97965	2.17758e-08	1.01932e-06
FGRRES_08456	1.32059	9.63891e-05	0.00565093		FGRRES_01780	1.97386	5.00429e-05	0.000599571
FGRRES_08459	1.06855	0.000680644	0.0172542		FGRRES_15885	2.67504	1.77697e-06	3.73876e-05
FGRRES_17029_M	1.32327	0.0013997	0.0259602	Amino acid transporter	FGRRES_01787	1.6016	0.00278925	0.0150447
FGRRES_08511	1.48793	4.91626e-05	0.00349257		FGRRES_15888	1.86126	5.60516e-08	2.21221e-06
FGRRES_08519	1.53903	2.96498e-05	0.0024526		FGRRES_01798	2.07944	0.000103752	0.00107833
FGRRES_08624	2.699	2.06306e-10	2.7684e-07		FGRRES_01799_M	2.28507	6.57376e-09	3.88312e-07
FGRRES_08679_M	1.29638	2.55014e-05	0.00215371		FGRRES_01800_M	1.35956	2.61856e-05	0.00034867
FGRRES_16979	1.092	0.000969113	0.0209749		FGRRES_01806	1.06796	0.00439297	0.0212982
FGRRES_20146	1.06727	0.000676858	0.0172542		FGRRES_15891	1.63309	0.00976701	0.0396129
FGRRES_08878	1.57771	7.56797e-06	0.00103862		FGRRES_01848	1.46968	1.7311e-05	0.000245959
FGRRES_08902_M	1.01854	0.000218817	0.00899972		FGRRES_01872	1.64501	9.54811e-08	3.40155e-06
FGRRES_08903	1.14342	0.00011859	0.00626937		FGRRES_01901	1.2226	4.44531e-05	0.000547817
FGRRES_08941_M	1.19815	0.000323433	0.011712	GCY protein	FGRRES_01902	1.51082	0.000211418	0.00192993
FGRRES_02803	1.2523	0.00012148	0.00635115		FGRRES_01943	1.03967	0.000264424	0.00230075
FGRRES_02871	1.34716	6.04395e-05	0.00394556		FGRRES_01986	2.37625	1.06145e-06	2.45578e-05
FGRRES_02934_M	1.27182	0.00309818	0.0403632		FGRRES_15918	1.57837	0.000500881	0.00388513
FGRRES_02936	1.32518	0.00154325	0.0273684		FGRRES_02000	1.19445	4.00675e-05	0.000502488
FGRRES_16363	1.65037	0.000140645	0.00676973		FGRRES_15920	1.80973	9.25288e-12	1.93527e-09
FGRRES_16357	2.24861	6.96118e-05	0.00444816		FGRRES_02018	1.01176	0.00236213	0.0131888
FGRRES_12536	1.24541	2.8948e-06	0.000492402		FGRRES_02021	1.20246	5.56343e-05	0.000648278
FGRRES_03006	1.35767	1.19466e-05	0.00127025		FGRRES_02023	1.45258	0.000467515	0.0036879
FGRRES_03011	1.7023	5.29647e-06	0.000820071		FGRRES_02036	2.19108	0.000111712	0.00114821
FGRRES_03030_M	2.41001	4.58285e-07	0.000128714		FGRRES_02070	1.53573	8.37399e-07	2.04032e-05
FGRRES_16346	1.2952	0.00248742	0.0358479		FGRRES_02077	1.41089	1.01014e-05	0.000157007
FGRRES_03046	1.44515	2.03137e-05	0.00180832		FGRRES_02087	2.61646	0.000969982	0.0065444
FGRRES_16342	1.56932	0.000871306	0.0195955		FGRRES_17610	1.23509	0.00029252	0.00249489
FGRRES_03086	2.72092	6.57312e-07	0.000168901		FGRRES_12066	1.23921	0.00185099	0.0110175
FGRRES_03097_M	1.32955	0.00163055	0.0284569		FGRRES_02111	1.70761	0.00133613	0.00845723
FGRRES_12506	1.07965	0.000107784	0.00597116		FGRRES_02114	1.62974	0.000976689	0.00657862
FGRRES_03118	1.40111	0.00115578	0.0229579		FGRRES_15933	2.57766	2.14774e-09	1.54395e-07
FGRRES_03128	1.56546	0.000412033	0.0135221		FGRRES_02117	1.35742	0.00179659	0.0107824
FGRRES_03148	1.33423	0.000313787	0.011526		FGRRES_02135	2.70899	4.52921e-08	1.84795e-06
FGRRES_03152_M	2.40708	1.79763e-06	0.000367966		FGRRES_02136	1.74808	1.42681e-06	3.17925e-05
FGRRES_03163	2.43491	3.46717e-05	0.00277305		FGRRES_15941	1.99547	0.000112764	0.00115705
FGRRES_16315_M	1.14053	0.00217833	0.0329671		FGRRES_02152_M	2.68192	2.93954e-05	0.000385878
FGRRES_03184_M	1.03468	0.00196966	0.0311356		FGRRES_20068	3.08252	5.55095e-05	0.000647719
FGRRES_03197	1.10663	0.00105401	0.0220611		FGRRES_02159	2.11017	0.000183078	0.00171798
FGRRES_16309_M	1.19425	0.00123029	0.0238495		FGRRES_02160	1.05075	0.00980354	0.0396907	Aldehyde dehydrogenase
FGRRES_12489	1.3151	0.000593891	0.0162857		FGRRES_12078	1.31374	0.00023872	0.00211536
FGRRES_03212	1.24028	1.20794e-05	0.00127025		FGRRES_02173	3.64988	1.82944e-07	5.66516e-06
FGRRES_03217	1.68781	0.00136367	0.0255731		FGRRES_15945	1.37267	0.000118104	0.00120063
FGRRES_03244	1.27667	0.000948599	0.0207917		FGRRES_15947	2.0302	4.22827e-05	0.000525899
FGRRES_03264	3.37934	1.42905e-05	0.00140314		FGRRES_02194	1.38686	0.00636546	0.0280057
FGRRES_03301	1.05584	0.00414197	0.0485465		FGRRES_02202	2.40321	6.30728e-09	3.80865e-07
FGRRES_16294	1.09723	0.000823643	0.0189469		FGRRES_02206	1.82035	3.13403e-05	0.000405243
FGRRES_12458_9_M	1.04452	0.00135658	0.0255323		FGRRES_02207	1.14254	0.00576561	0.0260109
FGRRES_03343	1.19592	0.000466955	0.0144361		FGRRES_02208	2.73772	1.75623e-06	3.70158e-05
FGRRES_03359	1.06466	0.000646497	0.0168187		FGRRES_02220	1.64304	2.69541e-07	7.92031e-06
FGRRES_03364	1.46318	0.000401282	0.0132123		FGRRES_02249	1.01637	0.000886592	0.00609065
FGRRES_03366	1.47029	0.000862101	0.0194609		FGRRES_12104	1.56534	0.00123947	0.00800057
FGRRES_03379	1.01449	0.00173681	0.029414		FGRRES_02257	2.00017	3.35475e-06	6.24274e-05
FGRRES_16280	1.70249	9.1402e-06	0.00114671		FGRRES_12108	1.04957	0.001208	0.00782671
FGRRES_03432	1.21575	1.18536e-05	0.00127025		FGRRES_12109	1.62538	1.49718e-06	3.27504e-05
FGRRES_03444	1.11138	0.000792253	0.0185068		FGRRES_02269	1.42185	0.000162966	0.00156078
FGRRES_16263	2.17691	0.000567559	0.0158667		FGRRES_02285	1.7394	6.41871e-06	0.000108452
FGRRES_03477	1.36052	0.000705406	0.0175653		FGRRES_15965	1.5356	0.00171848	0.0103719
FGRRES_03567	2.51107	0.000107507	0.00597116		FGRRES_02298	8.48871	9.59437e-07	2.27545e-05
FGRRES_03569	1.40102	8.11159e-05	0.00496456	Galactose oxidase	FGRRES_02299	4.6159	6.71329e-05	0.0007521
FGRRES_03570_M	1.83866	3.83968e-05	0.00295362		FGRRES_02301	8.31229	2.18172e-05	0.000299077
FGRRES_03575	1.53565	1.64242e-05	0.00156185		FGRRES_02302	2.3806	0.00239541	0.013307
FGRRES_03603	2.85098	1.66026e-07	6.07604e-05		FGRRES_02304	2.04117	0.00406499	0.0200297	Ornithine aminotransferase
FGRRES_16235	1.47593	0.00242353	0.0351208		FGRRES_02307	1.03648	0.000612889	0.0045578
FGRRES_16234	2.46397	0.000305396	0.0113835		FGRRES_02316	1.03117	0.00173744	0.0104706
FGRRES_20176	1.61305	2.206e-05	0.00190299		FGRRES_02318	2.6807	2.65324e-11	4.92973e-09
FGRRES_16229_M	2.80966	1.39734e-05	0.00140314		FGRRES_02319	2.58146	3.49554e-07	9.74958e-06
FGRRES_03644	1.09843	0.00133437	0.0254183		FGRRES_02323	1.00337	0.000584682	0.00438857
FGRRES_03646	1.62619	0.00201251	0.031565		FGRRES_02330	2.30073	1.24598e-05	0.000185948
FGRRES_03657	1.10711	0.000514579	0.0150474		FGRRES_02332	2.77911	5.84725e-06	0.000100738
FGRRES_03674_M	2.10062	4.25823e-11	7.34666e-08		FGRRES_02341	2.39855	0.000630333	0.00465884
FGRRES_03675	1.11538	0.000399337	0.0132123		FGRRES_02348_M	1.8247	0.0112242	0.0441117
FGRRES_03680	1.33296	1.04646e-05	0.00119227		FGRRES_02353	1.15672	0.00107748	0.00714203
FGRRES_03681_M	1.06946	0.00166317	0.0287748		FGRRES_02364	1.04315	0.000551395	0.0041961
FGRRES_03717	1.05251	0.000131126	0.00652537		FGRRES_02365_M	1.42713	0.00673047	0.0292599
FGRRES_03734	1.3248	0.000348587	0.0123096		FGRRES_15976	1.44426	4.25647e-05	0.000528704
FGRRES_12390	1.46632	9.79053e-06	0.00116879		FGRRES_02382	2.16125	0.00446007	0.0215457
FGRRES_03751_M	1.03597	0.00052462	0.0152043		FGRRES_02387	1.67047	2.10231e-06	4.28155e-05
FGRRES_03762	1.16801	0.000386175	0.0130275		FGRRES_15978	1.42816	0.0101479	0.0408112
FGRRES_16207	1.05496	0.00342467	0.0431731		FGRRES_02398	1.13804	0.000403511	0.00326622	BZIP domain-containing transcription factor
FGRRES_03767	1.60729	1.94082e-06	0.000381791		FGRRES_02400	1.11445	0.000399792	0.00323829	Calcium-transporting ATPase
FGRRES_03768	1.36472	0.0043441	0.0498096		FGRRES_15984	1.40089	0.000324927	0.00272083
FGRRES_03798_M	1.60133	0.00146606	0.0266249		FGRRES_15985	1.63552	0.00296551	0.0157565
FGRRES_03800	1.32313	0.00408836	0.0482757		FGRRES_02409	1.614	3.27182e-05	0.000419466
FGRRES_03802	1.34065	0.000240042	0.0096312		FGRRES_15987	1.45537	0.000346645	0.00286938
FGRRES_16198	1.5649	9.30395e-06	0.00114671		FGRRES_15988	1.22678	0.000513497	0.00396009
FGRRES_03835	1.04412	0.000808817	0.0187709		FGRRES_12132	2.64098	2.99649e-11	5.24945e-09
FGRRES_03846	1.25237	0.00186773	0.0303426		FGRRES_02414	2.26885	9.33231e-06	0.000147715
FGRRES_03889	2.02738	5.42992e-05	0.00372598		FGRRES_12134	1.6005	9.99041e-05	0.00104917
FGRRES_03915	1.23169	3.82526e-05	0.00295362		FGRRES_12135	1.32566	0.00837741	0.0348155
FGRRES_03933	1.51029	0.000287955	0.0109359		FGRRES_15991	1.33574	0.00739347	0.0313412
FGRRES_03934_M	1.3913	0.000105105	0.0058918		FGRRES_15992	1.05035	0.0129511	0.0494032
FGRRES_03936	1.23463	0.000231238	0.00936091		FGRRES_02426	3.08958	5.19444e-09	3.22732e-07	Phosphate-repressible phosphate permease
FGRRES_03951	1.40703	9.96211e-07	0.00023137		FGRRES_02487	2.36259	9.93997e-10	8.63633e-08
FGRRES_03952	1.5236	0.000480422	0.0145316	2-dehydropantoate 2-reductase	FGRRES_12154	1.3857	0.000489971	0.00382013
FGRRES_03954	1.86557	2.96868e-10	3.35693e-07		FGRRES_16013	2.42935	2.86666e-08	1.28701e-06
FGRRES_16178	2.33227	0.00036005	0.0125238		FGRRES_02556	1.16987	0.00577007	0.0260116
FGRRES_03956	2.55185	2.64018e-05	0.00219899		FGRRES_02557_M	1.35266	6.80949e-05	0.000761465
FGRRES_03963	1.33762	8.03817e-07	0.000198116		FGRRES_02558	1.67223	3.23518e-08	1.41052e-06
FGRRES_03967	1.39365	9.8698e-06	0.00116879		FGRRES_20077	1.37229	0.00193647	0.0114082
FGRRES_03969	1.85983	0.000137218	0.00670923		FGRRES_02583	2.12727	4.02481e-07	1.09972e-05
FGRRES_03980_M	1.52506	0.00223553	0.033414		FGRRES_16021_M	1.05457	0.000569396	0.00430056
FGRRES_03986	1.21381	4.27835e-05	0.00322537		FGRRES_02625	1.42511	0.0025258	0.0138908
FGRRES_04162	1.03913	0.00355931	0.0442696		FGRRES_02643_M	1.80731	2.78922e-06	5.36392e-05
FGRRES_04182	1.14423	0.00405028	0.0481961		FGRRES_02651	1.41078	0.000823372	0.00574126
FGRRES_04214	1.29032	0.000668972	0.0171169	Glutathione-independent formaldehyde dehydrogenase	FGRRES_02667	1.82149	5.82949e-09	3.57269e-07
FGRRES_15009	1.36482	0.00240075	0.0349323		FGRRES_02668	1.88454	1.81301e-08	8.79345e-07
FGRRES_04240	1.0253	0.00407379	0.0482757	Transporter	FGRRES_16032	2.12926	1.63069e-07	5.26156e-06
FGRRES_04360	1.11133	0.00290817	0.038944		FGRRES_12184_M	1.88059	2.54736e-07	7.57747e-06
FGRRES_04388	1.0416	0.002305	0.0340385		FGRRES_02739	1.72944	6.24851e-10	6.41338e-08
FGRRES_20205	2.23605	4.661e-05	0.00335065		FGRRES_02740	1.04476	0.00794859	0.0333664
FGRRES_16111_M	2.33327	1.72453e-12	6.94239e-09		FGRRES_02744	1.23278	4.89231e-05	0.000587905
FGRRES_04456	1.34234	5.81682e-05	0.00390276		FGRRES_02765	1.18854	0.00594215	0.0266481
FGRRES_04465_M	1.52627	0.00296039	0.0393752		FGRRES_09949	1.49281	4.34298e-08	1.78402e-06
FGRRES_04480	1.3798	1.0375e-06	0.000232482		FGRRES_15568	2.05121	0.00353867	0.0180019
FGRRES_04494	1.56375	0.000736413	0.0179308		FGRRES_10013	1.41651	2.67111e-07	7.86804e-06
FGRRES_04525	1.37657	0.00319888	0.0411372		FGRRES_10022	1.09575	0.000122157	0.00123044
FGRRES_04546	1.04406	0.00427537	0.0493158		FGRRES_17304	1.44196	0.000429697	0.00344128
FGRRES_04561	1.10558	0.00236089	0.0344596		FGRRES_13693	2.3508	0.000119835	0.00121294
FGRRES_04562	3.12077	9.61444e-09	5.80568e-06		FGRRES_10101	1.09917	0.000341721	0.00283445
FGRRES_04617	1.87902	0.00338686	0.0428753		FGRRES_10115	1.18641	0.000113679	0.00116348
FGRRES_04628_M	1.44779	1.23925e-05	0.00129021		FGRRES_10125	1.59441	5.80398e-08	2.25385e-06
FGRRES_16082	1.36641	2.14851e-05	0.00188025		FGRRES_10132	1.11651	0.00019196	0.00178468
FGRRES_12211	1.37142	0.000571894	0.015951		FGRRES_10154	1.30212	0.00349523	0.0178637
FGRRES_04635	1.33308	0.000127868	0.00652537		FGRRES_20092	4.55811	1.5023e-08	7.40541e-07
FGRRES_04662	1.00701	0.00189499	0.0304911		FGRRES_10162	2.19502	5.96622e-11	9.00675e-09
FGRRES_12207	1.21151	0.00140384	0.0259602		FGRRES_10225	2.76561	7.68284e-06	0.000125386
FGRRES_04689_M	1.17476	0.00285281	0.0385816		FGRRES_10229	1.07487	0.000121534	0.00122705
FGRRES_11543_M	1.32817	0.00298492	0.0395706		FGRRES_10230	1.08026	0.000185753	0.00174037
FGRRES_11539	2.23666	0.000413371	0.0135292		FGRRES_10235	1.1062	0.00162011	0.00990565
FGRRES_11516	2.00964	0.000420405	0.0136852		FGRRES_10252	2.38907	7.60829e-05	0.000835139
FGRRES_11515	1.68856	0.000131602	0.00652537		FGRRES_10281	1.08275	0.00399072	0.0197768
FGRRES_04696_M	1.14771	0.00347086	0.043483		FGRRES_10311	1.16786	0.00174336	0.010501
FGRRES_04703	1.27781	0.0020704	0.0320567		FGRRES_10316	2.48137	6.64219e-10	6.52177e-08
FGRRES_17628_M	1.39243	0.00229846	0.0340312		FGRRES_10326	2.22089	2.07745e-06	4.24498e-05
FGRRES_04768	1.49379	0.00112722	0.0228129		FGRRES_20098	1.47897	0.00240761	0.0133502
FGRRES_16412	1.19519	0.00348639	0.0435871		FGRRES_13741	1.81151	0.00699104	0.0301086
FGRRES_12608	1.33824	0.000707564	0.0175828		FGRRES_10396	1.08368	0.00703028	0.0302152
FGRRES_04798	2.57047	4.58511e-05	0.00335065		FGRRES_10400	2.97282	6.26628e-10	6.41338e-08
FGRRES_16418	1.45287	5.59285e-05	0.00380168		FGRRES_10404	1.13936	0.00211778	0.0121619
FGRRES_04811	1.77995	0.000551825	0.0156315		FGRRES_10406	1.55652	0.0069148	0.029857
FGRRES_20232	2.49598	0.00316016	0.0407793		FGRRES_17357	2.06274	8.59617e-08	3.11759e-06
FGRRES_04819	1.87755	0.000953798	0.0208678		FGRRES_10428	1.67698	0.00166369	0.0101119
FGRRES_16421	1.26985	0.00230802	0.0340385		FGRRES_13757	1.33248	0.00353328	0.0179984
FGRRES_16422	1.0751	0.00107988	0.0223317		FGRRES_10431_M	1.37067	5.99196e-05	0.000686604
FGRRES_16426	2.14871	1.76797e-08	9.28336e-06		FGRRES_10432_M	1.54082	1.05396e-05	0.000162355
FGRRES_12631	1.2198	0.00300604	0.0397198		FGRRES_17362	1.15883	0.000676467	0.0049215
FGRRES_04840	1.25969	0.000213184	0.008878		FGRRES_10448	2.08225	2.75448e-07	8.04452e-06
FGRRES_16435	1.6043	0.000105358	0.0058918		FGRRES_10455	1.25721	0.0086232	0.0356652
FGRRES_16436	1.47761	0.00382958	0.0464822		FGRRES_10472	1.40384	4.38871e-05	0.000543057
FGRRES_04879	1.12716	0.000631568	0.016671		FGRRES_10490	1.1515	0.00139988	0.00880602
FGRRES_04894	1.27439	0.000142407	0.00681278		FGRRES_17375	1.25062	3.32375e-05	0.000423875
FGRRES_04897_M	2.97185	7.30059e-05	0.00459215		FGRRES_10513_M	1.25442	0.00829126	0.0345169
FGRRES_05021	1.04263	0.00403508	0.0481538		FGRRES_10533	1.8546	1.68963e-07	5.38409e-06
FGRRES_05047	1.14221	0.000244236	0.009767		FGRRES_17384	1.01102	0.0107031	0.0425201
FGRRES_05050	1.02488	0.00352569	0.0438966		FGRRES_10537	2.12477	0.000854458	0.00591703
FGRRES_05084	1.02661	0.000102891	0.0058614		FGRRES_10538	2.19191	0.00012459	0.00124766
FGRRES_05128	1.07447	0.000184991	0.00804569		FGRRES_13782	2.60127	0.00421794	0.0206068
FGRRES_05132	1.15382	3.77085e-05	0.00295362		FGRRES_10546	1.96789	0.00213062	0.0121947
FGRRES_16463_M	1.34148	0.00119714	0.0235471		FGRRES_10547_M	1.9192	9.07861e-05	0.000967109
FGRRES_05323	1.07822	0.000279404	0.0107464		FGRRES_17387	1.39351	0.00395021	0.0196475
FGRRES_05335	1.18125	0.00196816	0.0311356		FGRRES_10553	1.13022	0.00635248	0.027969
FGRRES_17663	1.19433	0.00149469	0.0269424		FGRRES_10558	1.50764	0.00131368	0.00835259
FGRRES_05440	1.4524	1.79649e-05	0.0016562		FGRRES_10562	1.74705	0.00862032	0.0356652
FGRRES_05450	1.21888	5.87178e-05	0.0039083		FGRRES_10567	1.31472	0.00402045	0.0198835
FGRRES_16488	1.07813	0.00102998	0.0217847		FGRRES_17391	1.75105	0.00215091	0.0122763
FGRRES_05475	1.26387	0.00140277	0.0259602		FGRRES_10569	1.57056	5.3537e-05	0.000632648
FGRRES_17674	1.75805	0.000100576	0.00581178		FGRRES_17393	2.23852	0.00465111	0.0221759
FGRRES_05663	1.58875	0.000432858	0.0139403		FGRRES_10573	1.98488	0.000598627	0.00447932
FGRRES_05672	2.16928	5.98804e-05	0.0039303		FGRRES_13788	1.57469	0.00843623	0.0350118
FGRRES_05678	1.06185	0.00212879	0.0325507		FGRRES_10578	1.36822	0.00937441	0.038287
FGRRES_12788	1.33777	0.00140725	0.0259602		FGRRES_10579	1.38275	0.00654794	0.0286209
FGRRES_16534	1.25545	0.00021108	0.008878		FGRRES_10580	1.16918	0.00930339	0.0380356
FGRRES_05796	1.92748	3.05757e-10	3.35693e-07		FGRRES_10582	1.75373	0.000616065	0.00457297
FGRRES_05797	1.0295	0.000287486	0.0109359		FGRRES_10588	1.1121	0.0009893	0.00664989
FGRRES_05817	1.32711	0.00126558	0.0244551		FGRRES_10589	1.18966	0.000474666	0.00373212
FGRRES_16556_M	1.5821	0.000116811	0.00626937		FGRRES_17397	1.06255	0.0122898	0.0473441
FGRRES_05847	3.16625	6.49941e-11	9.81167e-08		FGRRES_17398	1.28688	7.47918e-05	0.000823391
FGRRES_05968	1.48913	4.95071e-06	0.00077649		FGRRES_10592	1.12598	0.00507546	0.0236483
FGRRES_06010	1.6342	7.46866e-09	5.04508e-06		FGRRES_10602	1.54658	0.0023876	0.013288
FGRRES_06038	1.0242	0.000300563	0.0113097		FGRRES_10603	1.99232	4.62721e-10	4.96402e-08
FGRRES_06059	1.3906	0.000161424	0.00730156		FGRRES_10608	2.01397	7.23954e-07	1.81771e-05
FGRRES_06076	1.43115	8.00645e-06	0.00105102		FGRRES_10609	2.79987	9.71265e-08	3.44999e-06
FGRRES_06077	1.11732	1.0201e-05	0.00117331		FGRRES_17400	2.84803	1.81696e-07	5.65552e-06
FGRRES_06090	1.28171	0.000558239	0.0157153		FGRRES_17401	2.4439	6.38696e-07	1.64468e-05
FGRRES_06110	3.41185	3.84228e-16	2.32016e-12	Endoglucanase-4	FGRRES_10611	2.04739	1.45724e-06	3.2292e-05
FGRRES_06192	1.05375	0.0013837	0.0257939		FGRRES_10612	3.03228	2.21571e-08	1.02749e-06
FGRRES_16635	2.35345	1.25513e-11	3.03164e-08		FGRRES_10613	2.41449	1.35954e-07	4.53568e-06
FGRRES_10761	1.2146	1.60052e-05	0.00153408		FGRRES_10614	2.64729	7.79763e-10	7.45075e-08
FGRRES_10785	1.10598	0.00390827	0.0471286		FGRRES_10618	2.77673	2.76634e-05	0.000365127
FGRRES_10786_M	1.31844	0.00205845	0.0319645		FGRRES_17404	2.22325	0.000414793	0.00333964
FGRRES_10818	1.22139	0.000429768	0.013915		FGRRES_10625	1.77916	0.00627215	0.0277041
FGRRES_10835	1.07644	0.000132918	0.00655204		FGRRES_10629	1.56831	2.06675e-05	0.000284608
FGRRES_10993	1.31779	0.000319878	0.011636		FGRRES_17420	1.08142	0.00320195	0.0166634
FGRRES_11005	1.05087	0.00269623	0.0373851		FGRRES_17424	2.01801	0.00368164	0.0185883
FGRRES_13871	1.10015	0.00296502	0.0393933		FGRRES_17426	1.48499	0.000841891	0.005843
FGRRES_11032	1.48028	0.0010618	0.0221093	Galactose oxidase	FGRRES_10668	1.67666	0.0025487	0.0139912
FGRRES_11040	1.78456	0.00412014	0.0484037	Glutathione S-transferase	FGRRES_10677	1.74729	5.21096e-09	3.22732e-07
FGRRES_11060	1.81419	0.00159731	0.0279981		FGRRES_10695	1.26713	0.00601677	0.0269006
FGRRES_11074	1.36905	0.000261242	0.0101775		FGRRES_17439	1.80263	0.0004759	0.00373939
FGRRES_11103	1.71457	0.000685617	0.0172542		FGRRES_13813	2.93399	1.56198e-06	3.3746e-05
FGRRES_11104	1.99268	0.000525681	0.0152043		FGRRES_17595	2.30791	0.00396314	0.0196967
FGRRES_11135	1.94042	3.45388e-11	6.95208e-08		FGRRES_10712	3.27675	0.000435509	0.00348321
FGRRES_11141	1.13609	0.000600009	0.0163573		FGRRES_07973	1.91782	0.000231858	0.00207418
FGRRES_11145	2.31799	0.000150231	0.00689863		FGRRES_07982_M	2.34346	0.000305397	0.00258102
FGRRES_20314	1.593	0.00371021	0.045578		FGRRES_07988	1.63985	0.00172038	0.0103781
FGRRES_17464	1.16489	0.0041571	0.0485465		FGRRES_13464	2.86933	4.73557e-05	0.000573703
FGRRES_11174_M	1.54773	0.00137439	0.0257342		FGRRES_07997	1.54307	0.000390359	0.00317465
FGRRES_11185	1.39066	0.000860553	0.0194609		FGRRES_17117	2.07075	0.000259082	0.00226079
FGRRES_11195	1.35861	6.33314e-06	0.000944263		FGRRES_08014	1.69178	1.26055e-08	6.47815e-07
FGRRES_17452	1.92917	0.000118466	0.00626937		FGRRES_08015	2.17441	0.000538993	0.0041225
FGRRES_11217	1.34277	0.00235438	0.0344596		FGRRES_08032	1.33705	0.0110003	0.0433585
FGRRES_11229	1.67432	0.00190111	0.0304911		FGRRES_08048	1.83429	0.000487071	0.00380243
FGRRES_11230	1.31694	9.9729e-06	0.00116935		FGRRES_08050_M	2.10994	0.000129099	0.00128323
FGRRES_11232	2.21424	0.000414752	0.0135377		FGRRES_08059	1.69489	0.0044431	0.0214723
FGRRES_11236	1.42179	0.00199051	0.0313421		FGRRES_08062	1.08424	0.00813913	0.0340361
FGRRES_11251	1.22101	8.23545e-05	0.00499797		FGRRES_08065	1.08942	0.000175595	0.00165806
FGRRES_14001	1.37771	0.00215247	0.0327034		FGRRES_08071	2.05754	1.55433e-05	0.000225079
FGRRES_11362	1.40195	0.000395734	0.0131661		FGRRES_08073_M	1.97933	1.16686e-09	9.52177e-08
FGRRES_11363	1.07472	0.00254422	0.0363198		FGRRES_20114	1.42443	0.0107293	0.0425824
FGRRES_11391	1.40163	0.00148717	0.0268468		FGRRES_17106	2.4624	1.80978e-06	3.788e-05
FGRRES_11400	1.37155	7.36775e-06	0.00103175		FGRRES_08077	2.11113	5.44537e-05	0.000638483
FGRRES_17553	1.41062	0.0043779	0.0499731		FGRRES_08078	1.92942	4.75171e-09	3.00452e-07
FGRRES_17550	2.75307	7.86656e-09	5.04508e-06		FGRRES_08089	2.2945	1.04969e-08	5.65942e-07
FGRRES_17549	1.51424	0.000183564	0.00804569		FGRRES_08090_M	1.71847	1.97429e-05	0.00027533
FGRRES_11433	1.39291	0.00185235	0.0303128		FGRRES_08091_M	3.55229	5.33115e-08	2.13193e-06
FGRRES_17547	1.69219	5.21462e-05	0.00362985		FGRRES_08092	4.27291	1.337e-07	4.47285e-06
FGRRES_11440	1.03384	0.00307602	0.040216		FGRRES_17105	1.26994	0.00470847	0.0223875
FGRRES_13957	2.08349	1.73509e-05	0.00162523		FGRRES_17104	1.77829	0.000601682	0.00449104
FGRRES_11443	1.58065	0.00112959	0.0228129		FGRRES_08103	1.82539	4.35563e-05	0.000540071
FGRRES_11478	1.63398	0.00253615	0.0362904		FGRRES_08105	2.03896	1.16986e-06	2.66574e-05
FGRRES_06432_M	1.99315	0.00275049	0.0379613		FGRRES_13440	1.76125	2.25553e-05	0.00030745
FGRRES_06440	1.18824	0.000245195	0.00977298		FGRRES_08113_M	1.45044	0.000606282	0.00452259
FGRRES_16665	1.183	4.37757e-05	0.00324343		FGRRES_08130	1.00421	0.000555918	0.00421987
FGRRES_06533	1.90551	1.16685e-05	0.00126956		FGRRES_08139	3.16552	1.59781e-14	7.14694e-12
FGRRES_06534	1.32229	5.65705e-06	0.000864812		FGRRES_08140	1.12811	0.00838317	0.0348275
FGRRES_06548	2.27274	7.93712e-09	5.04508e-06	UDP-glucose 6-dehydrogenas	FGRRES_17096	1.00135	0.00930183	0.0380356
FGRRES_06549	2.62122	1.74133e-08	9.28336e-06		FGRRES_08142	1.34288	0.00487044	0.0229588
FGRRES_06550_M	1.74079	5.65302e-07	0.000153805		FGRRES_08144	1.26146	0.00398728	0.0197678
FGRRES_06554	1.541	0.000126108	0.00650856	Catalase	FGRRES_08145	1.23849	0.00366712	0.0185227
FGRRES_06572	1.46965	2.04974e-05	0.00180832		FGRRES_08146	1.29565	0.00568086	0.025744
FGRRES_06602	1.20013	0.00243552	0.035184		FGRRES_17092	2.09848	8.1791e-08	3.02076e-06
FGRRES_06682	1.22497	0.00110231	0.0224496		FGRRES_08156	1.04109	0.00067532	0.00491612
FGRRES_12981_M	1.04411	0.00269623	0.0373851		FGRRES_08164	2.08753	0.00147219	0.00919463
FGRRES_16728_M	1.02178	0.00176367	0.0295012		FGRRES_17089	1.30341	4.85042e-05	0.000584617
FGRRES_16730	1.04776	0.00235182	0.0344596		FGRRES_08188_M	1.39658	6.70147e-05	0.000751474
FGRRES_13009	1.38983	2.41501e-06	0.000431584		FGRRES_08199	1.70485	0.00592992	0.0266171
FGRRES_15409	1.34451	5.77978e-06	0.00087253		FGRRES_08201	1.54901	0.000897997	0.00615567
FGRRES_07067	1.39315	2.24616e-06	0.000417336	Transcriptional regulatory protein pro-1	FGRRES_13423	1.95199	0.00805739	0.0337527
FGRRES_07068	1.55091	1.2746e-06	0.000278722		FGRRES_13422	1.73397	0.000522307	0.00401777
FGRRES_07116	1.24959	0.000769685	0.0182479		FGRRES_08204	1.76363	3.73034e-08	1.56428e-06
FGRRES_07136	1.33528	4.29979e-05	0.00322537		FGRRES_17085	2.63337	1.72573e-08	8.4039e-07
FGRRES_16793	2.16295	3.90737e-08	1.81497e-05		FGRRES_08206	2.31731	3.27579e-08	1.41798e-06
FGRRES_13094_M	1.27363	0.000336546	0.0120817		FGRRES_08207_M	2.57962	4.31725e-06	7.73582e-05
FGRRES_07366	1.37516	2.36743e-05	0.00201348		FGRRES_08208	2.11922	1.34343e-05	0.00019762
FGRRES_07458	1.04796	0.00277554	0.0380479	Cyanate hydratase	FGRRES_08209	1.39861	0.000140964	0.00137848
FGRRES_07519	1.06383	0.000308613	0.0114681		FGRRES_15034	1.83736	9.05984e-05	0.00096657
FGRRES_07546	1.32447	4.64342e-05	0.00335065		FGRRES_08220	1.54244	0.00182337	0.0109068
FGRRES_07554	1.54646	3.62126e-06	0.000589297	Opsin-1	FGRRES_17078_M	1.66005	0.00014645	0.0014275
FGRRES_07558	2.47802	0.00089507	0.0200181		FGRRES_08224	1.23038	0.000565617	0.00428005
FGRRES_16847	1.35401	9.56773e-06	0.00116717		FGRRES_13418	2.34187	0.000383767	0.00312948
FGRRES_07567	1.15252	0.00276301	0.0380055		FGRRES_13416	2.01562	0.00215477	0.0122809
FGRRES_07573_M	1.77356	0.00194134	0.0308892	GTP-binding protein ypt3	FGRRES_13412	2.56411	2.61445e-08	1.19601e-06
FGRRES_07615	1.15297	0.000735751	0.0179308		FGRRES_08244	2.06032	0.00184011	0.0109743
FGRRES_16871	1.09084	0.00120755	0.0236585		FGRRES_08245	1.72675	0.00280121	0.0150826
FGRRES_07660	1.55705	0.00284761	0.0385545		FGRRES_08246_M	2.80842	7.8097e-07	1.92879e-05
FGRRES_07696	2.8358	9.88824e-08	4.11794e-05		FGRRES_13411	3.25691	1.46706e-09	1.13575e-07
FGRRES_13194	1.04692	0.00049917	0.014812		FGRRES_08248	2.00046	0.00191586	0.0113199
FGRRES_13198	1.52638	0.00314168	0.0407104		FGRRES_08252	1.0274	0.00753655	0.0318454
FGRRES_07734	1.92405	1.21953e-09	1.05202e-06		FGRRES_13407	1.52853	0.00250054	0.0137769
FGRRES_16887	1.96786	2.45935e-06	0.000431584		FGRRES_08262_M	1.54505	1.40348e-06	3.13306e-05
FGRRES_16889	1.56355	0.000644122	0.0168014		FGRRES_08263	1.2912	0.00272133	0.0147923
FGRRES_07753	1.82853	0.000224874	0.00920612		FGRRES_08264	1.27388	0.00685898	0.0297009
FGRRES_07755	1.65899	3.95165e-07	0.0001164		FGRRES_08265	2.38626	3.83046e-06	6.96695e-05
FGRRES_07758	1.6856	0.000167661	0.00752731		FGRRES_08267	1.00009	0.000334687	0.00278644
FGRRES_07837	1.0394	0.000817155	0.0189057		FGRRES_08269	1.03367	0.00294353	0.0156755
FGRRES_07843	1.20271	0.000219087	0.00899972		FGRRES_17067_M	1.22841	5.53077e-05	0.000646613
FGRRES_07858	1.33811	0.000436377	0.0139595		FGRRES_08279	2.02801	3.36487e-07	9.49476e-06
FGRRES_15451	1.40029	0.00348052	0.0435588		FGRRES_17065	2.6812	2.04863e-05	0.000282758
FGRRES_16918	1.10811	5.10925e-05	0.00358746		FGRRES_08281_M	1.72175	0.00153199	0.00946909
FGRRES_09820	2.56351	0.000809774	0.0187709	Cysteine dioxygenase	FGRRES_08292	1.92024	4.80065e-06	8.42695e-05
FGRRES_13650	1.15705	2.63102e-05	0.00219899		FGRRES_08293	1.11753	0.00895884	0.0368389
FGRRES_09742	1.11224	0.00268944	0.0373851		FGRRES_20120	4.64674	2.18115e-31	3.76311e-28
FGRRES_09707	1.11188	0.000160547	0.00729925		FGRRES_08341	1.36999	0.00132148	0.0083865
FGRRES_09702	1.00762	0.000143895	0.00683598		FGRRES_13386	1.14803	0.000262461	0.00228532
FGRRES_09684	1.39217	0.000180595	0.00796001		FGRRES_13385	1.10084	0.00164854	0.0100438
FGRRES_17251	1.84685	1.6814e-06	0.000350108		FGRRES_08404	1.1705	4.51593e-05	0.000554258
FGRRES_09623_M	1.12059	0.00278208	0.0380511		FGRRES_08414	1.64909	1.33088e-06	2.98201e-05
FGRRES_13604_M	1.16845	8.02307e-05	0.00496456	Amine oxidase	FGRRES_08423	1.06259	0.000308596	0.00260441
FGRRES_09483	1.00204	0.0011008	0.0224496		FGRRES_13369	1.04915	0.00450575	0.0216969
FGRRES_09451	1.6892	1.4602e-05	0.00141078		FGRRES_13367	1.38071	0.000380885	0.00310807
FGRRES_09416	1.04212	0.00213734	0.0325507		FGRRES_08440	2.02294	2.14626e-06	4.35637e-05
FGRRES_09268	1.24514	0.00278759	0.0380834		FGRRES_08448	1.39249	0.0125298	0.0481154
FGRRES_09240	1.00162	0.00306106	0.0401676	2-oxoisovalerate dehydrogenase subunit alpha	FGRRES_17032	2.36651	1.12165e-05	0.000170392
FGRRES_09199	1.05993	0.00166545	0.0287748		FGRRES_08456	1.00793	0.0028501	0.0153253
FGRRES_09187	1.05864	0.00018693	0.00809158		FGRRES_08459	1.57645	5.78234e-07	1.51154e-05
FGRRES_09170	1.3948	0.000585853	0.0162279		FGRRES_17030	1.32347	4.45468e-06	7.9467e-05
FGRRES_09151_M	1.53697	0.00412648	0.048431		FGRRES_17029_M	2.18681	1.9429e-07	5.94036e-06	Amino acid transporter
FGRRES_09146_M	1.74959	0.00266362	0.0373851		FGRRES_08511	1.79966	9.95305e-07	2.34772e-05
FGRRES_13519	1.86634	0.00114965	0.0229342		FGRRES_08519	1.30428	0.000376217	0.00307414
FGRRES_13518	1.65948	0.000323906	0.011712		FGRRES_17019	1.54839	0.000505364	0.00389986
FGRRES_09129	1.31013	0.000424247	0.0137732		FGRRES_08588	2.18348	0.00026221	0.00228482
FGRRES_17162	1.43158	0.000751319	0.0180124		FGRRES_08590	1.51585	5.11638e-05	0.000610578
FGRRES_09114	1.66919	0.00114052	0.0228365		FGRRES_08624	2.66851	3.21546e-10	3.73396e-08
FGRRES_13517	1.51613	5.27619e-05	0.00364118		FGRRES_08632	1.248	0.00820658	0.0342707
FGRRES_09070	1.57328	0.0015413	0.0273684		FGRRES_08633_M	1.37919	0.00072728	0.00520033
FGRRES_09041	1.04661	0.000175748	0.00780332		FGRRES_08679_M	1.45758	2.18613e-06	4.42952e-05
FGRRES_00002	-1.96385	0.00110534	0.0224733		FGRRES_13308	1.50191	0.0101079	0.040732
FGRRES_00053	-2.15107	0.00313806	0.0407104	Aryl-alcohol dehydrogenase	FGRRES_16979	1.22712	0.000214347	0.00195077
FGRRES_00055	-2.0066	3.72895e-06	0.000592559		FGRRES_08734	1.06162	0.0037991	0.0190856
FGRRES_00118	-2.03099	0.00364584	0.0450673		FGRRES_08737	1.08845	0.000233668	0.00208266
FGRRES_00134	-6.20995	0.00175115	0.029414		FGRRES_08764	1.426	2.77069e-08	1.25324e-06
FGRRES_00154	-1.59537	0.00101074	0.0214529		FGRRES_20146	1.47149	2.86408e-06	5.45576e-05
FGRRES_00160	-1.01627	0.00301813	0.0397926		FGRRES_16958_M	1.35026	5.38203e-06	9.36581e-05
FGRRES_00185	-1.13106	9.35441e-05	0.0055379		FGRRES_08878	1.65557	2.62968e-06	5.12855e-05
FGRRES_11720	-1.46241	0.00071394	0.0177048		FGRRES_08902_M	1.18979	1.59782e-05	0.000229998
FGRRES_11721	-1.15925	0.00377847	0.0460471		FGRRES_08903	1.06122	0.000360214	0.00296545
FGRRES_11731	-1.27229	0.000150134	0.00689863		FGRRES_02803	1.25012	0.000121719	0.00122705
FGRRES_00245	-1.21795	0.000521585	0.0151788		FGRRES_02814	1.85498	1.2296e-07	4.148e-06
FGRRES_00256	-1.24763	0.000310322	0.0114962		FGRRES_02819	1.02538	0.00934941	0.0381978
FGRRES_00322_M	-1.06339	0.0017889	0.0297693		FGRRES_12573	1.76725	0.00561477	0.0255
FGRRES_11753	-1.69173	0.00100833	0.0214394		FGRRES_02869_M	2.13491	2.43605e-06	4.8309e-05
FGRRES_00348	-1.11896	0.00229937	0.0340312	Protein argonaute	FGRRES_02871	1.2381	0.000229546	0.00206342
FGRRES_00394	-1.03947	0.00183622	0.0301715		FGRRES_16375	6.3995	2.19582e-41	4.41982e-38
FGRRES_00433	-1.0282	0.00198505	0.031297		FGRRES_02877	4.94216	2.63807e-21	3.53999e-18
FGRRES_00447	-1.21326	0.000606133	0.0164619		FGRRES_02878	7.04968	3.0359e-59	1.22215e-55
FGRRES_00452	-1.10973	0.000177106	0.00783485		FGRRES_16374	2.10082	2.46431e-07	7.36247e-06
FGRRES_00521	-1.3049	0.000505013	0.0148757		FGRRES_02891	1.40773	0.000767226	0.00542493
FGRRES_00556	-1.03762	0.00188811	0.0304911		FGRRES_02895	1.11288	0.000136822	0.00135037
FGRRES_00557	-1.29043	0.00302779	0.0398763		FGRRES_16372	1.2605	0.0108676	0.0429756
FGRRES_00569	-1.47817	0.00017515	0.00780332		FGRRES_02899	1.05072	0.00597912	0.0267741
FGRRES_11786	-1.03664	0.00115401	0.0229579		FGRRES_02936	1.99017	2.26787e-06	4.55725e-05
FGRRES_15754	-1.19288	0.000349995	0.0123233		FGRRES_02949	2.59455	0.000561012	0.00425319
FGRRES_00598	-1.05293	0.00205517	0.0319645		FGRRES_02961	2.62387	3.9689e-05	0.000498776
FGRRES_00612	-1.08633	0.000643127	0.0168014	alpha-1,2-Mannosidase	FGRRES_16363	1.37925	0.00155057	0.00955417
FGRRES_00619	-1.10902	0.00047144	0.0144875		FGRRES_16357	2.74161	1.2098e-06	2.75156e-05
FGRRES_15765	-1.08738	3.57319e-05	0.00283904		FGRRES_15167	1.17532	0.0041765	0.0204789
FGRRES_00660	-1.09704	0.00130655	0.0250861		FGRRES_12536	1.1728	1.06397e-05	0.00016348
FGRRES_00681	-1.27278	0.000330355	0.0119096		FGRRES_02997_M	2.16798	0.000116441	0.00118672
FGRRES_00696	-1.12041	0.00014612	0.00683598		FGRRES_03009	1.56979	8.53748e-06	0.000136747
FGRRES_00810	-1.12284	0.000184537	0.00804569		FGRRES_03010_M	1.56932	0.00056914	0.00430056
FGRRES_00831	-1.26109	0.00025182	0.00997229		FGRRES_03011	1.96854	1.59689e-07	5.1843e-06
FGRRES_00896	-1.0302	0.00395832	0.0474723		FGRRES_16353	2.33773	0.000123411	0.001241
FGRRES_00990	-1.86616	0.000138231	0.0067315		FGRRES_03015	1.40693	0.00196116	0.0115143
FGRRES_01054	-1.00883	0.00205132	0.0319645		FGRRES_03024	3.86809	0.000157609	0.00151548
FGRRES_01058	-1.55592	0.000140697	0.00676973		FGRRES_03030_M	3.13407	3.86778e-11	6.39879e-09
FGRRES_01083	-1.03189	0.000772101	0.0182479		FGRRES_16348	1.68165	0.000229977	0.00206487
FGRRES_11896	-1.60028	0.000435193	0.0139595		FGRRES_03044	1.49336	1.52297e-05	0.000221334
FGRRES_15828	-1.83577	0.0022068	0.0331708		FGRRES_03045_M	1.83693	0.00522131	0.0241916
FGRRES_01165_M	-1.00503	0.000920193	0.020445		FGRRES_03046	1.27704	0.000160965	0.00154529
FGRRES_01179	-1.01517	0.00418572	0.0486534		FGRRES_03047	4.39406	1.67109e-08	8.20398e-07
FGRRES_01218	-1.29517	0.00195367	0.0309639		FGRRES_03048	5.22556	2.5099e-15	1.26777e-12
FGRRES_01321	-1.05088	0.000866166	0.0195162		FGRRES_12523	1.13251	0.00978428	0.0396549
FGRRES_11941	-1.20847	0.000293437	0.0111092		FGRRES_16342	2.06005	1.46795e-05	0.00021437
FGRRES_01384	-1.25066	0.00121064	0.0236585		FGRRES_16341	1.16239	0.0128979	0.0492312
FGRRES_01385	-1.00892	0.0017509	0.029414		FGRRES_03063	1.67077	0.000132798	0.00131459
FGRRES_01390	-1.10899	9.52303e-05	0.00561022		FGRRES_03079	1.12858	0.00373116	0.018799
FGRRES_11943	-1.13371	0.00303142	0.0398806		FGRRES_03086	2.95836	7.3068e-08	2.74904e-06
FGRRES_01426	-1.06092	0.00150463	0.0270408		FGRRES_16332	4.11362	7.34102e-14	2.60757e-11
FGRRES_11957	-1.6197	0.000229715	0.00936091		FGRRES_16331_M	4.33304	1.8428e-17	1.23642e-14
FGRRES_01496	-1.04252	0.00116529	0.0231044		FGRRES_03097_M	1.31601	0.0020256	0.011779
FGRRES_01512	-1.30313	0.00186514	0.0303426		FGRRES_03099_M	1.84791	0.000170809	0.00161793
FGRRES_15860	-1.18513	0.000778232	0.0182854		FGRRES_16326_M	1.64878	1.98823e-05	0.000276938
FGRRES_01599	-1.93999	9.81242e-05	0.00572486		FGRRES_12506	1.08327	0.00010295	0.00107183
FGRRES_11975	-1.28137	0.000722081	0.0177553		FGRRES_03107	1.51779	0.00363024	0.0183749
FGRRES_01607	-2.18835	0.000804657	0.0187242	Pectin lyase B	FGRRES_03113_M	1.56751	0.00179721	0.0107824
FGRRES_01671	-1.1219	0.00356663	0.044315		FGRRES_03123	1.15322	0.00711217	0.0304763
FGRRES_11987	-1.08779	0.00299943	0.0396759		FGRRES_03128	1.37115	0.00199725	0.0116582
FGRRES_01748	-3.46406	9.86239e-05	0.00572635		FGRRES_03136	1.20121	0.00890469	0.0366412
FGRRES_01757	-1.45614	5.6032e-05	0.00380168	Nodulation protein L	FGRRES_03147_M	1.23602	0.00882242	0.0363398
FGRRES_01765	-1.45755	0.000665943	0.0171119		FGRRES_03150	2.83063	0.00678313	0.029457
FGRRES_15886	-2.54818	9.34701e-07	0.000221341		FGRRES_03152_M	1.43433	0.00441254	0.0213845
FGRRES_01836	-1.37464	0.000234974	0.00945929		FGRRES_16315_M	1.13419	0.002395	0.013307
FGRRES_01859	-1.66805	0.000112229	0.00608522		FGRRES_15175	6.06542	3.76689e-12	8.92015e-10
FGRRES_01876	-1.24643	0.00199593	0.0313866		FGRRES_03197	1.14701	0.000704875	0.00508225
FGRRES_01919	-1.12213	0.000112274	0.00608522	Exocyst complex protein EXO70	FGRRES_16309_M	1.70189	4.6256e-06	8.20314e-05
FGRRES_01979	-1.78111	0.00189182	0.0304911		FGRRES_12490	3.25413	1.1064e-09	9.21517e-08
FGRRES_02003	-1.05157	0.00145574	0.0265574		FGRRES_03212	1.15681	4.43697e-05	0.000547348
FGRRES_02032_M	-1.16644	0.00105879	0.0220847		FGRRES_03229	1.1178	0.00122694	0.00792818
FGRRES_02034	-1.94881	0.00268922	0.0373851	Alcohol dehydrogenase 1	FGRRES_03244	1.56189	5.50468e-05	0.000644186
FGRRES_02066	-1.00607	0.00391833	0.0471331		FGRRES_03247	1.17103	0.00208995	0.0120461
FGRRES_02067_M	-1.29233	0.00335159	0.0424735		FGRRES_03261_M	1.40593	3.54778e-05	0.000450069
FGRRES_02074	-1.42612	0.000126066	0.00650856		FGRRES_03264	3.67805	3.16312e-06	5.95031e-05
FGRRES_02079	-1.04376	0.000573401	0.0159561		FGRRES_16301	1.3631	0.00291472	0.0155826
FGRRES_20067	-1.08277	0.0031465	0.0407291		FGRRES_16300_M	1.18927	0.00381778	0.0191475
FGRRES_15928	-1.0185	0.000394093	0.0131661		FGRRES_03270_M	2.59666	0.000169706	0.00161001
FGRRES_02089	-1.06406	0.00371356	0.045578		FGRRES_03273	1.0217	0.0021934	0.0124431
FGRRES_02120	-1.6614	0.000474733	0.0144997		FGRRES_16299	1.01154	0.00291941	0.0155919
FGRRES_15936	-1.25192	0.000148434	0.00689477		FGRRES_16297	1.86582	0.00156903	0.00964823
FGRRES_12073	-1.48865	0.00122662	0.0238166		FGRRES_16296	2.40282	0.00023329	0.00208237
FGRRES_02169	-1.23586	0.00387059	0.0468858		FGRRES_03319	1.35532	0.0125434	0.0481289
FGRRES_02183	-1.66223	0.00325895	0.0416932		FGRRES_12458_9_M	1.41292	1.5431e-05	0.000223722
FGRRES_02193	-1.05372	0.00213585	0.0325507		FGRRES_03332_M	1.0159	0.00145323	0.00908887
FGRRES_15948	-1.06432	0.00306951	0.0402066		FGRRES_03338	4.61682	8.5787e-25	1.29506e-21
FGRRES_02216	-1.53029	0.000109963	0.00606405		FGRRES_03341_M	1.4148	0.00627396	0.0277041
FGRRES_02221	-1.62002	0.00421602	0.0488177		FGRRES_03343	1.09339	0.00141979	0.00891207
FGRRES_02225	-1.42476	0.00434448	0.0498096		FGRRES_03345	1.35826	0.00219181	0.0124431
FGRRES_12110	-2.07798	0.0018969	0.0304911		FGRRES_03346	1.22518	0.00189494	0.0112458
FGRRES_02274	-2.64781	0.00155291	0.0274591		FGRRES_12452_M	3.17437	5.16152e-05	0.000612937
FGRRES_02279	-1.22914	0.00290316	0.038944	Amine oxidase	FGRRES_16287	2.09954	5.74373e-05	0.000661268
FGRRES_15996	-3.27734	0.0043873	0.0499731		FGRRES_03359	1.18955	0.000140529	0.00137534
FGRRES_02451	-1.19485	0.00217333	0.0329327		FGRRES_03361_M	1.33402	0.00339452	0.0174598
FGRRES_16004	-1.28177	0.00254173	0.0363198		FGRRES_03362	1.26959	0.000534221	0.00409378
FGRRES_02485	-1.14701	0.00183592	0.0301715		FGRRES_03364	1.84161	9.30564e-06	0.000147486
FGRRES_16015	-1.07301	0.000738831	0.0179534		FGRRES_03366	1.50357	0.00072536	0.00518968
FGRRES_16016	-1.0695	0.000393743	0.0131661		FGRRES_03373	1.68378	0.00120081	0.00778847
FGRRES_02587_M	-1.40638	0.000256894	0.0100863		FGRRES_16281	2.83899	1.18059e-07	4.03909e-06
FGRRES_02589	-1.07716	0.00159565	0.0279981		FGRRES_03379	1.00966	0.001819	0.0108914
FGRRES_02618	-1.65466	0.000287422	0.0109359		FGRRES_16280	1.47128	0.000118996	0.00120766
FGRRES_02654	-1.12905	0.00150368	0.0270408		FGRRES_12444	1.11874	0.00386515	0.0193209
FGRRES_12176	-1.35195	0.00287053	0.0387779		FGRRES_03406	1.56635	0.00576971	0.0260116	Pectinesterase
FGRRES_02672_M	-1.17716	0.0015805	0.0277842		FGRRES_12439	4.7379	4.06177e-20	4.08784e-17
FGRRES_02745	-1.391	0.000761001	0.0181274		FGRRES_20172	1.44174	0.00230584	0.0129404
FGRRES_02760	-1.31295	0.000212102	0.008878		FGRRES_03432	1.30671	2.50059e-06	4.94266e-05
FGRRES_09968	-1.03319	0.00225147	0.0335278		FGRRES_03438	1.48528	0.00023971	0.00211931
FGRRES_09985	-1.06703	0.000456156	0.0143701		FGRRES_03439	1.01317	0.00106696	0.00708785
FGRRES_10025	-1.3935	0.00145431	0.0265574	Sorbose reductase SOU1	FGRRES_12435	1.33218	3.8357e-05	0.000483546
FGRRES_10083	-1.27354	0.00173962	0.029414		FGRRES_12434	1.16676	0.0107288	0.0425824
FGRRES_10094	-1.89843	1.74944e-05	0.00162523		FGRRES_16267	1.55139	0.000236576	0.00210238
FGRRES_10126	-1.02054	0.00409445	0.0482757		FGRRES_03442	1.03826	0.000647223	0.00476326
FGRRES_13709	-1.26878	0.00188603	0.0304911		FGRRES_16266	1.97386	0.00066855	0.00487271
FGRRES_10163	-1.24572	0.000908911	0.0202526		FGRRES_16265_M	2.26649	7.47554e-05	0.000823391
FGRRES_17727	-1.69321	0.0010003	0.0213439		FGRRES_03457	3.69036	1.82247e-07	5.6581e-06	Cutinase
FGRRES_10287	-1.28306	0.00179238	0.0297693		FGRRES_16263	2.56769	5.42393e-05	0.000637206
FGRRES_10290	-1.33407	1.20956e-05	0.00127025		FGRRES_03477	1.54674	0.00013686	0.00135037
FGRRES_10310	-1.04927	0.00293766	0.0391748		FGRRES_03483	1.22125	0.0107225	0.0425824	Pectin lyase B
FGRRES_10324	-1.09122	0.00132573	0.0252936		FGRRES_03510	2.42486	0.00833636	0.0346688
FGRRES_13743	-1.25965	0.00258168	0.0367236		FGRRES_03511	2.33529	0.00353482	0.0179984
FGRRES_17345_M	-1.13554	0.000783552	0.0183391		FGRRES_03518	3.3415	1.03932e-07	3.63727e-06
FGRRES_17346	-1.68979	0.00163703	0.0285288		FGRRES_03529	1.55378	3.053e-05	0.000397318	Glucosidase
FGRRES_17349	-1.34226	0.000300606	0.0113097		FGRRES_03532	1.74539	0.00370806	0.0186982	TRI8
FGRRES_10349	-1.22089	0.00134958	0.0255069		FGRRES_03552	2.68865	0.00045956	0.00363465
FGRRES_10393	-1.11916	0.00103368	0.0218248		FGRRES_03567	2.29654	0.000404793	0.00327221
FGRRES_10413	-1.25325	0.00096903	0.0209749		FGRRES_03569	1.38755	9.36819e-05	0.000990715	Galactose oxidase
FGRRES_10433	-1.13054	0.00320187	0.0411372		FGRRES_03574	1.86263	0.00237306	0.013226
FGRRES_10459_M	-1.20025	7.95652e-05	0.00496456		FGRRES_03575	1.44716	4.62284e-05	0.00056451
FGRRES_17367	-1.45034	5.65669e-05	0.00381653		FGRRES_03592	2.42475	0.000653167	0.00478919
FGRRES_10461	-1.45267	9.8714e-06	0.00116879		FGRRES_03593	1.91641	0.000297856	0.0025266
FGRRES_17368	-1.17279	0.000192641	0.00823933		FGRRES_03600	3.20241	0.000231515	0.00207265
FGRRES_10463	-1.41382	1.92589e-05	0.00176204		FGRRES_03603	2.41185	8.63455e-06	0.000137936
FGRRES_10464	-1.83065	2.47302e-06	0.000431584		FGRRES_16234	2.17282	0.00131423	0.00835259
FGRRES_10483	-1.35315	1.09674e-05	0.00121698		FGRRES_20176	1.81094	2.00389e-06	4.12986e-05
FGRRES_10489	-1.052	0.0028764	0.0388138		FGRRES_03620	1.93037	0.000235289	0.00209402
FGRRES_13772	-1.54576	0.00021612	0.00893862		FGRRES_03630	2.26665	0.000299736	0.0025385
FGRRES_10576	-1.96211	0.00033713	0.0120817		FGRRES_03632	3.06298	7.1277e-10	6.94204e-08
FGRRES_10687	-3.98667	0.000371371	0.0128144		FGRRES_16229_M	3.15344	1.08068e-06	2.48598e-05
FGRRES_14031_M	-1.24705	3.32689e-05	0.00269656		FGRRES_03636_M	1.55001	0.00658808	0.0287236
FGRRES_17122	-1.45279	0.00122489	0.0238166		FGRRES_03653	1.11253	0.00484143	0.0228488
FGRRES_08021_M	-1.72902	0.00397542	0.0476302		FGRRES_15194	3.15369	1.25976e-05	0.000187135
FGRRES_08085	-1.51002	0.00237483	0.0345969		FGRRES_03662	1.35395	0.00157291	0.00966229
FGRRES_08104	-2.19883	0.002504	0.0360009		FGRRES_03667	1.26368	0.00731711	0.0311437
FGRRES_08114_M	-2.4549	1.45075e-07	5.47521e-05		FGRRES_03674_M	1.98921	4.66186e-10	4.96402e-08
FGRRES_08115	-2.01288	0.0028455	0.0385545		FGRRES_03675	1.20516	0.000140089	0.00137437
FGRRES_08309	-1.13876	0.000503919	0.0148757		FGRRES_03679	1.63897	0.000224606	0.00202952
FGRRES_08361	-1.12977	0.00135284	0.0255286		FGRRES_03689	1.24683	0.0109526	0.0432271
FGRRES_08389	-1.71226	5.22973e-05	0.00362985		FGRRES_03717	1.1664	2.23318e-05	0.000305364
FGRRES_08405	-1.00585	0.00118293	0.0233436		FGRRES_03719	1.37663	0.00596213	0.0267278
FGRRES_08410	-1.717	0.00241957	0.0351208		FGRRES_12390	1.56037	2.63286e-06	5.12855e-05
FGRRES_08436	-1.20107	5.8898e-05	0.0039083		FGRRES_12388_M	5.70756	0.00246601	0.0136053
FGRRES_17035	-1.3178	0.000273797	0.0105982		FGRRES_03750	1.76102	3.00559e-05	0.000391992
FGRRES_08464	-2.62388	0.000470731	0.0144875		FGRRES_03761	1.02011	0.000847735	0.00587384
FGRRES_13359	-1.57784	0.000557809	0.0157153		FGRRES_03762	1.18384	0.000326596	0.00272962
FGRRES_08528	-1.07433	0.00276066	0.0380055	Phosphoadenosine phosphosulfate reductase	FGRRES_16207	1.41206	9.21445e-05	0.000976166
FGRRES_08533	-1.60457	0.00256377	0.0365126		FGRRES_03766	1.24923	0.00824308	0.0343756
FGRRES_08534	-1.48148	0.00263537	0.0372075		FGRRES_03767	1.56928	3.50832e-06	6.44901e-05
FGRRES_08549	-1.231	0.000146603	0.00683598		FGRRES_03768	1.73717	0.000318131	0.00267367
FGRRES_08553	-1.03859	0.00113968	0.0228365		FGRRES_16204	1.68348	0.000167225	0.00159147
FGRRES_08598	-1.07521	0.00010436	0.0058918		FGRRES_03798_M	1.70375	0.000802425	0.00562117
FGRRES_08672	-1.35058	0.00014509	0.00683598		FGRRES_03802	1.58237	1.53331e-05	0.000222569
FGRRES_16986	-1.06775	0.00228699	0.0339729		FGRRES_16198	2.18178	5.34529e-10	5.61348e-08
FGRRES_08757	-1.06072	7.1263e-05	0.0045297		FGRRES_03811	1.61779	0.00326173	0.0169064
FGRRES_08782_M	-1.2698	0.00167293	0.028834		FGRRES_03815_M	1.42381	0.0104068	0.0416168
FGRRES_08793	-1.14596	0.00229597	0.0340312		FGRRES_16194	1.65154	1.1212e-06	2.56452e-05
FGRRES_08824	-1.42436	0.00104957	0.0220249		FGRRES_03836	1.55128	9.48853e-06	0.000149795
FGRRES_08838	-1.25942	0.00179449	0.0297693		FGRRES_03840	1.9629	0.00857529	0.0355401
FGRRES_16952	-1.46664	0.00170528	0.0291289		FGRRES_03846	1.5569	0.000125064	0.0012493
FGRRES_08907	-1.45405	0.000112363	0.00608522		FGRRES_03861	1.43464	5.12206e-05	0.000610653
FGRRES_16393_M	-3.33653	2.50152e-06	0.000431584		FGRRES_03862_M	1.13349	0.000949784	0.00643328
FGRRES_12571	-1.77435	0.00134569	0.0254732		FGRRES_12361_16189_M	1.80397	0.000365761	0.00299884
FGRRES_02841	-1.69362	0.00045508	0.0143701		FGRRES_03884	5.89404	1.01857e-20	1.1183e-17
FGRRES_02904	-1.09254	0.00410167	0.0482757		FGRRES_03894_M	1.92471	0.00830061	0.0345439
FGRRES_02978	-1.62147	0.00410294	0.0482757		FGRRES_03907	1.00948	0.00561959	0.0255
FGRRES_03014	-1.69023	0.000129002	0.00652537		FGRRES_03912	1.05658	0.00323104	0.0167689
FGRRES_03072	-1.53789	0.00263449	0.0372075		FGRRES_03913	1.33211	0.000609773	0.00454302
FGRRES_16334	-1.19647	0.00263722	0.0372075		FGRRES_03914	2.10091	0.000453488	0.00359586
FGRRES_03103	-1.37345	0.000563903	0.0158378		FGRRES_03927	1.00255	0.0112399	0.0441588
FGRRES_03178	-1.23492	0.000457794	0.0143701		FGRRES_12350	1.49989	0.00272158	0.0147923
FGRRES_16305	-1.07353	0.00281253	0.0382511		FGRRES_03932	3.55621	4.7903e-14	1.75311e-11
FGRRES_03251	-1.21745	0.00174807	0.029414		FGRRES_03933	1.53515	0.000241429	0.00213139
FGRRES_03279	-1.59106	0.00134354	0.0254724		FGRRES_03934_M	2.02155	1.86878e-08	8.98746e-07
FGRRES_03311	-1.0279	0.00177917	0.0296782		FGRRES_03935	1.31174	0.00127012	0.00814619
FGRRES_03403	-1.41441	0.00315347	0.0407756		FGRRES_03936	1.50142	7.32646e-06	0.00012022
FGRRES_03499	-1.20429	0.000482034	0.0145316		FGRRES_03951	1.23518	1.712e-05	0.000243531
FGRRES_03527	-3.58129	8.48741e-10	7.8848e-07		FGRRES_03954	2.26058	1.1753e-14	5.67766e-12
FGRRES_16249	-1.33222	0.000725072	0.0177621		FGRRES_03956	1.58039	0.00747332	0.031613
FGRRES_16243	-1.5164	6.94874e-06	0.000999046		FGRRES_12342	1.06795	0.00336306	0.0173349
FGRRES_03586	-1.78858	0.00115079	0.0229342		FGRRES_03963	1.0233	0.000164087	0.00157026
FGRRES_03596	-1.58195	0.000778051	0.0182854		FGRRES_03969	1.47743	0.00224368	0.0126468
FGRRES_03748	-1.25981	0.000633601	0.016671		FGRRES_03980_M	2.00635	6.60329e-05	0.000745307
FGRRES_03778	-2.10528	0.000647571	0.0168187		FGRRES_03981_M	3.30007	0.000291523	0.00248815
FGRRES_03814	-1.41237	0.00374822	0.045817		FGRRES_16173	4.76625	0.000194811	0.00180424
FGRRES_03839	-1.50781	0.0009574	0.0208983		FGRRES_03986	1.03479	0.000484248	0.00378774
FGRRES_15209	-1.4657	0.00261798	0.0370661		FGRRES_04008	1.15833	0.000888956	0.00610342
FGRRES_03882	-1.43521	0.00415314	0.0485465		FGRRES_04013	2.47674	0.000148994	0.00144646
FGRRES_16181	-1.85271	7.22841e-05	0.00457055		FGRRES_04047_M	1.36255	4.13495e-05	0.000515886
FGRRES_03937	-1.36618	0.00343701	0.043208		FGRRES_16153	1.40717	0.000242262	0.00213507
FGRRES_03984	-1.62815	0.00236256	0.0344596		FGRRES_04083	1.05988	0.00071654	0.00514486
FGRRES_20188	-1.18074	0.000530632	0.0152098		FGRRES_04142	1.51519	1.79359e-05	0.000253643
FGRRES_04001	-1.56707	0.000342821	0.0121772		FGRRES_04180	1.53449	0.000155534	0.00150031
FGRRES_04019	-1.21496	0.000926891	0.020445		FGRRES_04182	1.27256	0.00139122	0.00876462
FGRRES_16163	-1.3563	0.000251846	0.00997229		FGRRES_04188	1.30107	6.84336e-05	0.000763838
FGRRES_04099_M	-1.14208	0.000988293	0.0212013		FGRRES_04224	2.01545	8.27026e-05	0.000899009
FGRRES_04138	-1.03586	0.00181669	0.029994		FGRRES_04226	1.7232	3.61736e-08	1.53287e-06
FGRRES_04151	-1.16928	0.000339329	0.0120887		FGRRES_15009	1.88058	3.30754e-05	0.000422253
FGRRES_04230	-1.02869	0.0027721	0.038044	Endo-chitosanase	FGRRES_04240	1.46034	4.68355e-05	0.000570194	Transporter
FGRRES_04345	-1.09173	0.00308204	0.040216		FGRRES_16133	1.0571	0.0107334	0.0425844
FGRRES_04348	-1.4175	0.000608301	0.0164619		FGRRES_04357	1.21958	0.000114662	0.00117056
FGRRES_04430	-2.53386	3.65262e-05	0.00288318		FGRRES_04360	1.30671	0.00049129	0.00382794
FGRRES_04437	-1.08601	0.000935573	0.0205476		FGRRES_04377_M	1.43157	0.000238311	0.00211468
FGRRES_16095	-1.05395	0.00260277	0.036894		FGRRES_04381	1.54894	0.000484018	0.00378774
FGRRES_04596	-2.14904	0.000751698	0.0180124		FGRRES_04388	1.11277	0.0011416	0.00747387
FGRRES_04743	-1.74686	0.0007167	0.0177368		FGRRES_04397	1.3083	1.31726e-05	0.000194006
FGRRES_12607	-1.60206	0.00109305	0.0224496		FGRRES_15242	1.08549	0.0083355	0.0346688
FGRRES_16414	-2.17731	2.18406e-05	0.00189761		FGRRES_20205	3.19092	9.18374e-09	5.11115e-07
FGRRES_12623_M	-1.37329	0.000136429	0.00669779		FGRRES_16117	1.51421	0.000376079	0.00307414
FGRRES_04888_M	-1.87628	0.00212962	0.0325507		FGRRES_04431	1.48777	3.14657e-06	5.9284e-05
FGRRES_04891	-1.339	0.00147507	0.0267082		FGRRES_16111_M	2.13861	1.10562e-10	1.51734e-08
FGRRES_20242	-1.36978	0.000682229	0.0172542		FGRRES_04465_M	2.06308	7.16868e-05	0.000795737
FGRRES_04953	-1.44307	0.000552673	0.0156315		FGRRES_04471	1.10555	0.00309098	0.0162515
FGRRES_04956	-1.27497	0.00096537	0.0209749		FGRRES_04475	1.57142	0.000169207	0.00160653
FGRRES_12654_M	-1.6565	0.00037675	0.0129262		FGRRES_04480	1.39143	8.53808e-07	2.07057e-05
FGRRES_15269	-2.06621	0.000799673	0.0186441		FGRRES_04490	1.46337	0.00855459	0.0354665
FGRRES_04967	-1.54938	0.000823071	0.0189469		FGRRES_16106	1.17041	0.000922412	0.00627958
FGRRES_04968	-1.31432	0.00105832	0.0220847		FGRRES_12240	2.29224	3.35915e-05	0.000427486
FGRRES_17633	-1.13849	0.0012978	0.0249579		FGRRES_16103	2.22434	0.000904692	0.00618685
FGRRES_05022	-1.21591	0.000668194	0.0171169		FGRRES_04517	1.86173	9.56672e-06	0.000150635
FGRRES_16449	-1.08649	0.00212477	0.0325507		FGRRES_04518	2.19005	5.53329e-08	2.19821e-06
FGRRES_05042	-1.05231	0.00166033	0.0287688		FGRRES_04525	1.69057	0.000321425	0.00269573
FGRRES_16458	-1.27025	0.00169257	0.0290728		FGRRES_04526_M	1.3738	0.000100484	0.0010516
FGRRES_12687	-1.26113	0.00349879	0.0436518		FGRRES_04547	1.47072	0.00148812	0.00925916
FGRRES_05115	-1.20564	0.00168969	0.029069		FGRRES_16097	1.78137	0.0016804	0.0101857
FGRRES_05126	-2.08338	0.00408351	0.0482757		FGRRES_04553_M	1.87527	0.000811735	0.0056765
FGRRES_05144	-1.15962	4.29392e-05	0.00322537		FGRRES_04558	1.13015	0.00463078	0.0221226	Carbonic anhydrase
FGRRES_17655	-1.01162	0.000838921	0.0191163		FGRRES_16095	1.04575	0.00221009	0.0125076
FGRRES_05197	-1.06089	0.000105376	0.0058918		FGRRES_04562	2.68567	6.90897e-07	1.75293e-05
FGRRES_05228	-1.60949	8.92151e-05	0.00535576		FGRRES_04574	1.33035	1.22205e-05	0.000183566
FGRRES_20253	-2.81334	0.00153216	0.0272919		FGRRES_04584	1.2314	3.88847e-05	0.000489177
FGRRES_05253	-1.05746	0.00046326	0.0144196		FGRRES_12224_16089_M	1.60856	3.64139e-05	0.000460976
FGRRES_05259	-1.32677	0.000131209	0.00652537		FGRRES_04587_M	1.46498	0.000330241	0.00275627
FGRRES_05295	-1.34302	4.40809e-05	0.00324613		FGRRES_04610	1.21614	0.00153212	0.00946909
FGRRES_05334	-1.49991	6.4799e-05	0.00420741		FGRRES_04616	2.56158	1.51653e-05	0.000220664
FGRRES_12736	-1.08615	0.00373242	0.0457629		FGRRES_04617	2.62397	5.41887e-05	0.000637206
FGRRES_05442	-1.13112	0.000488097	0.0146636		FGRRES_12214	1.86077	0.00897579	0.0368961
FGRRES_05444	-1.09899	0.00114068	0.0228365	Negative regulator of differentiation 1	FGRRES_04622_M	2.22829	2.90107e-07	8.36188e-06
FGRRES_16484	-1.13486	0.000861822	0.0194609		FGRRES_04628_M	1.5961	1.49677e-06	3.27504e-05
FGRRES_05472	-1.88675	1.07102e-05	0.00120886		FGRRES_16082	1.04512	0.00117256	0.00763395
FGRRES_05479	-1.08476	0.0004015	0.0132123		FGRRES_12211	1.46327	0.000243805	0.00214453
FGRRES_12747	-1.02856	0.000128118	0.00652537		FGRRES_04635	1.66847	1.49894e-06	3.27504e-05
FGRRES_05552	-1.2999	0.00190097	0.0304911		FGRRES_04637	1.6419	5.70434e-06	9.86982e-05	Amino-acid permease inda1
FGRRES_16502_M	-1.13883	0.0011689	0.0231044		FGRRES_04639	1.02835	0.00149623	0.00930002
FGRRES_05577	-1.03872	0.00321727	0.0412911		FGRRES_04640	1.29547	0.00598565	0.0267835
FGRRES_12767	-1.02768	0.000495048	0.0147259		FGRRES_12209_M	1.61789	0.0112995	0.0443641
FGRRES_05635	-1.21796	0.000550377	0.0156315		FGRRES_04662	1.52538	2.50671e-06	4.94665e-05
FGRRES_05645_M	-1.02966	0.00232302	0.0341718		FGRRES_12207	1.52556	6.28998e-05	0.000715967
FGRRES_05692	-1.42584	0.00157865	0.0277842		FGRRES_12206	1.18832	5.58675e-05	0.000649033
FGRRES_05704	-1.52379	0.000750454	0.0180124	Quinate dehydrogenase	FGRRES_16076_M	1.81874	1.92917e-07	5.91333e-06
FGRRES_05716_M	-1.25869	0.000829486	0.0190089		FGRRES_16074	2.54016	0.00501253	0.023448
FGRRES_12793	-1.42019	0.0014745	0.0267082		FGRRES_04689_M	1.44137	0.000267018	0.00231333
FGRRES_15316	-1.85695	0.00141896	0.0260833		FGRRES_11577	2.11163	0.00322694	0.0167554
FGRRES_12798	-1.12224	0.00357878	0.0444203		FGRRES_16055	2.0597	0.00677854	0.0294477
FGRRES_05742	-1.31767	0.000494892	0.0147259		FGRRES_15661	1.95839	0.010511	0.0419778
FGRRES_05785	-1.13517	0.00368175	0.0453256		FGRRES_11544	2.75048	1.8314e-05	0.000257783
FGRRES_05798	-1.38034	0.00267649	0.0373851		FGRRES_11539	1.65	0.0119636	0.0463982
FGRRES_05811	-1.11717	0.00114049	0.0228365		FGRRES_11516	1.92393	0.000763219	0.00540293
FGRRES_12825	-1.11009	0.00268925	0.0373851		FGRRES_11515	1.37186	0.00183047	0.0109385
FGRRES_12826	-1.48566	0.00192202	0.0307384		FGRRES_11514_M	2.71327	0.000619676	0.00459694
FGRRES_05849	-1.50874	0.000677266	0.0172542		FGRRES_11509	2.67451	3.9815e-05	0.00049984
FGRRES_20277	-1.17729	0.00343818	0.043208		FGRRES_04696_M	1.08623	0.00561961	0.0255
FGRRES_05878	-1.19228	0.00106785	0.0221588		FGRRES_04703	1.06842	0.0099688	0.0402653
FGRRES_12833	-1.1765	0.00366877	0.0452119		FGRRES_17628_M	2.26011	1.0211e-06	2.38989e-05
FGRRES_12841	-1.08965	0.00242824	0.0351208		FGRRES_16405	2.14201	0.0042068	0.0205857
FGRRES_05933	-1.15891	0.00106381	0.0221129		FGRRES_04731	2.20011	0.00468708	0.0223297
FGRRES_05935	-1.75266	0.000460175	0.0143701		FGRRES_04732	2.0534	0.00484429	0.0228533
FGRRES_05947	-1.50711	0.00143257	0.0262936		FGRRES_04738	1.64449	0.00456481	0.0219028
FGRRES_05949	-1.17513	0.000521017	0.0151788		FGRRES_04742_M	2.22227	0.00162073	0.00990565
FGRRES_05970	-1.14532	0.00329736	0.0420066		FGRRES_04745	2.30299	0.00455851	0.0218887
FGRRES_06042	-1.137	0.000690927	0.0173479		FGRRES_04766	3.49185	6.83806e-06	0.000113595
FGRRES_06048_M	-1.03749	0.00437979	0.0499731		FGRRES_04767	1.37301	0.00320244	0.0166634
FGRRES_06119	-1.12294	0.000776505	0.0182854		FGRRES_04768	1.51425	0.0010013	0.00671071
FGRRES_06140	-1.61659	1.45181e-05	0.00141078		FGRRES_16412	1.94511	2.39519e-06	4.77338e-05
FGRRES_06145	-1.44603	0.000611012	0.0164619		FGRRES_12608	1.78394	6.98104e-06	0.000115335
FGRRES_06263	-1.09752	0.00274854	0.0379613		FGRRES_04795	3.92557	1.76446e-07	5.54163e-06
FGRRES_06338	-1.09182	0.000722343	0.0177553	tRNA (guanine(9)-N1)-methyltransferase	FGRRES_04798	3.36502	1.18532e-07	4.04383e-06
FGRRES_12910	-1.18825	0.00147885	0.0267366		FGRRES_04803	1.41412	4.25958e-05	0.000528704
FGRRES_13932_M	-1.06256	0.00230832	0.0340385		FGRRES_04804	1.69911	0.00032772	0.00273712
FGRRES_10728	-1.48219	0.000110918	0.00608522		FGRRES_12615	1.50261	0.000717942	0.00514881
FGRRES_10747	-1.43324	0.00208329	0.0321737		FGRRES_12616	1.62398	0.00352818	0.017994
FGRRES_13923	-1.16687	0.00151541	0.0271813		FGRRES_16418	1.23132	0.000620291	0.00459868
FGRRES_10803	-1.53562	0.00014272	0.00681278		FGRRES_04811	1.76639	0.000612746	0.0045578
FGRRES_10824	-1.16894	0.000651742	0.0168546		FGRRES_16421	1.3774	0.000976386	0.00657862
FGRRES_17508	-1.30928	0.000684054	0.0172542		FGRRES_16422	1.56805	1.96162e-06	4.06355e-05
FGRRES_17507	-1.49463	0.000118878	0.00626937		FGRRES_16425	4.02015	4.9439e-07	1.31805e-05
FGRRES_17505	-1.45102	0.000275794	0.0106414		FGRRES_16426	2.8642	2.66424e-14	1.03794e-11
FGRRES_10917	-1.3161	0.000935761	0.0205476		FGRRES_20234	1.28089	0.00490782	0.0230756
FGRRES_10926	-1.19457	0.00108584	0.0223783		FGRRES_04836	1.94423	0.00621708	0.0275264
FGRRES_17496_M	-1.05819	0.00208104	0.0321737		FGRRES_04837	2.02633	0.000479057	0.00375931
FGRRES_11026	-1.28167	0.0001026	0.0058614		FGRRES_04840	1.04548	0.00220157	0.012477
FGRRES_17478	-1.22987	0.000744972	0.0179581		FGRRES_16435	1.83906	8.99715e-06	0.000143349
FGRRES_11128	-1.00839	0.00221972	0.0332629		FGRRES_16436	2.1258	3.12648e-05	0.0004047
FGRRES_11176	-1.30418	0.000531208	0.0152098		FGRRES_04864	1.47817	0.00639024	0.0280841
FGRRES_11248	-1.49876	0.00182004	0.029994		FGRRES_04897_M	3.52799	1.6645e-06	3.5579e-05
FGRRES_11312_M	-1.41688	0.000130999	0.00652537		FGRRES_04899	1.16187	0.000303801	0.00256933
FGRRES_11326	-2.02154	1.42552e-05	0.00140314	Glucoamylase	FGRRES_16443	1.60581	9.19993e-07	2.20015e-05
FGRRES_13983	-1.72977	0.000635575	0.0166866		FGRRES_04916	1.01721	0.000779973	0.0054938
FGRRES_11480	-1.13338	0.000458198	0.0143701		FGRRES_04923	1.93829	1.8222e-06	3.7981e-05
FGRRES_17538	-2.17616	0.000319023	0.011636		FGRRES_04930	1.02419	0.00420064	0.0205722	alpha-1,2-Mannosidase
FGRRES_06495	-1.18144	0.00206411	0.0320004		FGRRES_04936	1.78878	1.55668e-05	0.00022515
FGRRES_16674	-1.45282	0.000385564	0.0130275		FGRRES_05021	1.17905	0.00117194	0.00763395
FGRRES_06562	-1.32539	0.00133939	0.0254724		FGRRES_05031	1.35861	0.00104664	0.00697203
FGRRES_06598	-1.21282	0.000467291	0.0144361		FGRRES_05059	1.24515	0.00504321	0.0235434
FGRRES_06609	-1.81563	0.00233571	0.03429		FGRRES_05061	1.61812	0.00255576	0.0140236
FGRRES_06610	-1.08313	0.000530483	0.0152098		FGRRES_05075	1.07663	9.61172e-05	0.00101469
FGRRES_12956	-1.9865	1.10174e-05	0.00121698		FGRRES_05107	1.09637	0.0084086	0.0349212
FGRRES_06650	-1.48337	0.00108851	0.0223951		FGRRES_05151	1.54703	0.000547565	0.00417747
FGRRES_06698	-1.13841	0.000302517	0.0113222		FGRRES_16463_M	1.77451	1.99042e-05	0.000276938
FGRRES_06734	-1.30781	0.00416346	0.0485465		FGRRES_05239	1.05856	6.68561e-05	0.000750475
FGRRES_06780	-1.72673	0.000128458	0.00652537		FGRRES_16465	1.67043	5.99222e-05	0.000686604
FGRRES_06889	-1.63075	0.00131178	0.0251465		FGRRES_05277	1.07832	0.00127402	0.00816684
FGRRES_13035	-1.39747	0.00167365	0.028834		FGRRES_05285	1.43474	1.04741e-05	0.000161553
FGRRES_07023	-1.19408	0.000921026	0.020445		FGRRES_05307	1.09506	0.00134313	0.00849267
FGRRES_07076	-1.02848	0.000193072	0.00823933		FGRRES_17663	1.01198	0.00700815	0.0301523
FGRRES_07081	-1.3	0.000193982	0.00824903		FGRRES_05353	1.56092	1.04668e-05	0.000161553
FGRRES_07111	-1.28648	0.000159832	0.00729925		FGRRES_12738	1.56189	0.00164916	0.0100438
FGRRES_07211	-1.15092	0.0029994	0.0396759		FGRRES_05440	1.49679	9.89924e-06	0.000154561
FGRRES_16801	-1.12789	0.000231756	0.00936091		FGRRES_05450	1.39791	4.26257e-06	7.66058e-05
FGRRES_07420	-1.03282	0.000585846	0.0162279		FGRRES_17670_M	1.33077	0.000612729	0.0045578
FGRRES_07424	-1.32928	0.000893121	0.0200115		FGRRES_12746	1.79812	1.19214e-07	4.05564e-06
FGRRES_07494	-1.17642	0.000264854	0.010285		FGRRES_05568	1.78686	6.60116e-09	3.88312e-07
FGRRES_07502_M	-1.21942	0.000996886	0.0213439		FGRRES_05589	1.79399	0.000315353	0.00265402
FGRRES_07623	-1.34186	0.00050421	0.0148757		FGRRES_12764	1.15362	3.30172e-05	0.000421956
FGRRES_07783	-1.3743	0.000115422	0.00622298		FGRRES_05606	1.63118	3.90002e-06	7.08278e-05
FGRRES_07790	-1.8885	0.000145085	0.00683598		FGRRES_17674	1.66175	0.000228937	0.00206026
FGRRES_07798	-1.76904	1.96001e-06	0.000381791		FGRRES_05633	1.07392	0.000628963	0.00465156
FGRRES_16900	-1.35205	0.00438754	0.0499731		FGRRES_05637	1.0143	0.00111655	0.00734854
FGRRES_07810	-1.33323	0.0015309	0.0272919		FGRRES_05650	1.33684	0.00199557	0.0116545
FGRRES_07879_M	-1.13681	0.00132091	0.0252415		FGRRES_05652	1.21241	0.00261318	0.0142997
FGRRES_07887	-1.97585	0.000460481	0.0143701		FGRRES_12777	1.28447	0.00543734	0.0248738
FGRRES_13240	-1.0622	0.000526241	0.0152043		FGRRES_05660	1.16737	0.000355807	0.00293316
FGRRES_13246	-1.07559	0.0014395	0.0263806		FGRRES_05663	1.70176	0.000172127	0.00162786
FGRRES_07922_M	-1.44403	0.00211725	0.0325507		FGRRES_05672	1.59296	0.00345957	0.0177063
FGRRES_07944_M	-1.31234	0.000531466	0.0152098		FGRRES_16522	1.28805	3.85547e-05	0.000485532
FGRRES_07947	-1.04311	0.00104551	0.0219975		FGRRES_12783	1.02152	0.00266064	0.014508
FGRRES_09841	-1.83576	0.00191598	0.0306887		FGRRES_05677	1.17536	0.00706964	0.030352
FGRRES_09720	-1.15532	0.000542302	0.0154466		FGRRES_05678	1.28978	0.000201435	0.00185139
FGRRES_09706	-1.00812	0.00063167	0.016671		FGRRES_16524	1.21077	0.000335009	0.00278644
FGRRES_09698	-1.36352	0.000338304	0.0120879		FGRRES_05752	1.44603	5.16141e-06	9.02089e-05
FGRRES_09696	-1.01472	0.000697783	0.0174475	D-lactate dehydrogenase	FGRRES_05762	2.63372	5.32242e-06	9.27546e-05
FGRRES_09646	-2.22659	0.00219777	0.0331366		FGRRES_05776	1.04836	0.000497548	0.00386175
FGRRES_09638	-1.02441	0.000607718	0.0164619		FGRRES_05791	1.07499	0.000167802	0.0015957
FGRRES_13611_M	-1.56957	5.93271e-05	0.00391527		FGRRES_16549	3.17748	2.36391e-13	7.13725e-11
FGRRES_17240	-1.6193	0.000102074	0.0058614		FGRRES_05793	3.01103	3.70353e-12	8.92015e-10
FGRRES_09569	-1.40806	0.000661201	0.0170263		FGRRES_05796	2.00669	5.38095e-11	8.22604e-09
FGRRES_09567	-1.15484	0.000508371	0.0149382		FGRRES_12815	1.65105	2.36566e-06	4.72233e-05
FGRRES_09538	-1.14887	8.04384e-05	0.00496456		FGRRES_05817	1.88749	3.99505e-06	7.23361e-05
FGRRES_17221	-1.32795	0.000832277	0.0190233		FGRRES_05818_M	1.35329	0.00306891	0.0161848
FGRRES_17203	-1.50075	0.000782089	0.0183391		FGRRES_05826	1.1943	0.000313189	0.00263765
FGRRES_09394	-1.44305	0.00113864	0.0228365		FGRRES_05827	1.30441	2.26555e-05	0.000308148
FGRRES_09390	-1.38663	0.00131502	0.0251687		FGRRES_05828	2.07318	1.67708e-06	3.57215e-05
FGRRES_09389	-1.2738	0.00431138	0.049589		FGRRES_16555	1.56457	0.000688429	0.00498373
FGRRES_09370	-1.11391	0.0043519	0.0498179		FGRRES_05834_M	1.47474	0.00012496	0.00124929
FGRRES_09353	-1.58109	0.00011773	0.00626937		FGRRES_05841	1.67217	0.00640173	0.0281243
FGRRES_09348_M	-1.13959	0.00361053	0.0446766		FGRRES_16556_M	1.17308	0.00402987	0.0199136
FGRRES_13566	-1.32522	0.00181403	0.029994		FGRRES_05846	1.19357	0.00258481	0.0141701
FGRRES_09324	-1.24289	0.00328293	0.0418668		FGRRES_05847	2.76031	1.19456e-08	6.16524e-07
FGRRES_09315	-1.07491	0.00200081	0.0314224		FGRRES_12829	1.10885	0.00314563	0.0164672
FGRRES_13546	-1.59802	3.08487e-05	0.00253442		FGRRES_05871	1.06131	0.00052754	0.00404837
FGRRES_09272	-1.31903	0.00109805	0.0224496		FGRRES_05906	1.63117	0.00251239	0.0138359
FGRRES_09201	-1.20181	0.00145381	0.0265574		FGRRES_05908	2.87049	6.6965e-07	1.7098e-05
FGRRES_09191	-1.44305	0.00185231	0.0303128		FGRRES_05915	1.05092	0.000622211	0.00461009
FGRRES_13527	-1.16582	0.00233673	0.03429		FGRRES_05938	1.20873	0.000648575	0.0047674
FGRRES_09059	-1.24307	0.000616172	0.0165		FGRRES_05968	1.79273	4.24861e-08	1.75121e-06
FGRRES_09025	-12.4277	0	0		FGRRES_15026	2.37839	4.09836e-05	0.00051185
FGRRES_08968	-1.17429	0.00349194	0.0436113		FGRRES_16584	1.32914	0.0128522	0.0490915
					FGRRES_06010	1.87522	2.70195e-11	4.94415e-09
					FGRRES_06017	2.17203	9.38371e-07	2.23967e-05
					FGRRES_06038	1.5758	2.55128e-08	1.17155e-06
					FGRRES_06077	1.12346	9.18967e-06	0.000145839
					FGRRES_06106	1.0473	0.00211067	0.0121326
					FGRRES_06110	3.69902	1.5262e-19	1.41784e-16	Endoglucanase-4
					FGRRES_16607	1.66926	1.68921e-07	5.38409e-06
					FGRRES_12869	1.86065	5.98622e-06	0.000102547
					FGRRES_06192	1.23762	0.000177218	0.00167077
					FGRRES_06199	1.63172	0.00233795	0.0130962
					FGRRES_06201	1.18949	0.000551241	0.0041961
					FGRRES_06202	1.07382	0.0020776	0.0119996
					FGRRES_16617	1.01135	0.00112879	0.00741294
					FGRRES_16621	2.59923	2.9801e-08	1.33299e-06
					FGRRES_06235	1.00925	0.00474019	0.0224852
					FGRRES_16631	1.14573	0.00289314	0.0154741
					FGRRES_16635	1.94689	2.22054e-08	1.02749e-06
					FGRRES_06354	1.36639	0.000114466	0.00117054
					FGRRES_06381	1.08039	0.00926912	0.0379468
					FGRRES_06397	3.13573	9.62686e-10	8.54879e-08
					FGRRES_06399	1.83996	8.46628e-06	0.000135987
					FGRRES_10761	1.24627	9.67932e-06	0.000152012
					FGRRES_10772	1.74121	0.00199395	0.0116545
					FGRRES_10785	1.39883	0.000242377	0.00213507
					FGRRES_10786_M	1.55761	0.000282485	0.00242644
					FGRRES_10787	1.01851	0.00021133	0.00192993
					FGRRES_20298	1.08563	0.000569076	0.00430056
					FGRRES_10834	1.12383	0.0037051	0.0186911
					FGRRES_10835	1.08612	0.000116974	0.00119114
					FGRRES_17502_M	2.15481	0.000169066	0.00160646
					FGRRES_10892	1.04742	0.0042438	0.0206913
					FGRRES_10923	1.86676	0.000253121	0.00221678
					FGRRES_10934	1.20993	0.00544305	0.0248904	Allantoinase
					FGRRES_17495	3.64685	1.06723e-08	5.70309e-07	Glucose N-acetyltransferase 1
					FGRRES_17493	1.31022	0.00323502	0.0167823
					FGRRES_17491	1.92656	8.30406e-08	3.05756e-06
					FGRRES_10960	1.05641	0.00740329	0.0313718
					FGRRES_17488	1.82285	6.0604e-05	0.000693101
					FGRRES_10984	1.38667	0.00810507	0.0339172
					FGRRES_10987	1.51654	0.00581604	0.0261993
					FGRRES_10993	1.04758	0.0044723	0.0215961
					FGRRES_10996	1.27329	0.0015574	0.00959139
					FGRRES_10997	1.13389	0.000740339	0.00527497
					FGRRES_11003	1.72465	0.000100385	0.00105148
					FGRRES_17485	1.19347	0.000166984	0.00159043
					FGRRES_11005	1.49894	2.02897e-05	0.000280686
					FGRRES_11014_M	1.49636	0.00081102	0.00567479
					FGRRES_11016	1.22449	0.0097602	0.0396082
					FGRRES_11019	1.19454	0.00664497	0.0289298
					FGRRES_13871	1.13518	0.00217273	0.0123544
					FGRRES_13869	1.70662	0.00473455	0.0224761
					FGRRES_17483	1.104	0.00726772	0.0309712
					FGRRES_13868	1.5373	0.000262215	0.00228482
					FGRRES_11030	1.05085	0.0124098	0.0477152
					FGRRES_11032	2.3192	3.47406e-07	9.71209e-06	Galactose oxidase
					FGRRES_11040	1.58853	0.0118738	0.0461689	Glutathione S-transferase
					FGRRES_11060	1.91074	0.00092865	0.00631137
					FGRRES_11061	1.41368	0.000503513	0.00389803
					FGRRES_11069	1.3974	8.86024e-05	0.000950312
					FGRRES_11074	1.51562	5.56648e-05	0.000648278
					FGRRES_13860	1.33942	0.0120738	0.0466907
					FGRRES_11076	1.61462	1.28749e-05	0.000190319
					FGRRES_11080	1.63284	0.00243623	0.0134903
					FGRRES_11081	1.08039	0.00917077	0.0375952
					FGRRES_11088	2.62502	6.89332e-08	2.60974e-06
					FGRRES_17479	1.86738	8.51058e-05	0.00091934
					FGRRES_11097	1.80878	2.40748e-05	0.000325589
					FGRRES_11098	1.59297	1.04074e-05	0.000161141
					FGRRES_11099	1.95491	6.837e-06	0.000113595
					FGRRES_11103	3.14231	1.06702e-09	9.01145e-08
					FGRRES_11104	3.12431	1.17769e-07	4.03909e-06
					FGRRES_11105	2.7531	6.66156e-06	0.000111583
					FGRRES_11110	2.42706	3.42195e-06	6.33305e-05
					FGRRES_17471	1.12422	0.00431486	0.0209532
					FGRRES_11132	1.41962	0.000685883	0.00497801	Cyanamide hydratase
					FGRRES_11135	1.35568	4.02462e-06	7.27625e-05
					FGRRES_13848_M	1.87704	0.000724184	0.00518433
					FGRRES_11145	1.93916	0.00165974	0.0100981
					FGRRES_11146	2.24907	2.87408e-06	5.46619e-05
					FGRRES_11155	1.02836	0.0126198	0.048363
					FGRRES_20314	2.14933	0.000112218	0.00115243
					FGRRES_11164	2.53161	1.63811e-07	5.26156e-06	Trypsin
					FGRRES_17464	1.98541	6.9883e-07	1.76564e-05
					FGRRES_11166	2.75619	2.22729e-06	4.49065e-05
					FGRRES_11174_M	1.81149	0.000193839	0.001798
					FGRRES_11175	1.77605	0.000235243	0.00209402
					FGRRES_17461	1.96369	0.000123685	0.00124271
					FGRRES_11185	1.59278	0.00013934	0.00137148
					FGRRES_11195	1.33261	9.67642e-06	0.000152012
					FGRRES_11196	1.06484	0.00695156	0.0299905
					FGRRES_11200	1.43872	9.72591e-06	0.000152545
					FGRRES_11210	1.63891	5.27159e-05	0.000624166
					FGRRES_11212	1.52158	0.010742	0.0425908
					FGRRES_11219	1.77518	0.00348151	0.0178011
					FGRRES_13832	1.14166	0.0118248	0.0460078
					FGRRES_13830	1.08355	0.0005755	0.00433852
					FGRRES_13829	1.71489	0.00696172	0.0300114
					FGRRES_17450	1.51929	0.00655474	0.0286299
					FGRRES_11228	1.07971	0.00231944	0.0130046
					FGRRES_11231	1.20854	0.00525856	0.024277
					FGRRES_11232	3.37922	3.33476e-08	1.43835e-06
					FGRRES_11233	2.06894	0.000323063	0.00270758
					FGRRES_11234_M	1.49943	9.9044e-05	0.00104195
					FGRRES_17447	1.54274	9.51344e-06	0.000149992
					FGRRES_11236	1.62419	0.000450784	0.00358194
					FGRRES_17446	1.59927	0.000209224	0.0019128
					FGRRES_11244	1.57224	9.40866e-05	0.000994124
					FGRRES_11251	1.1227	0.000297065	0.00252652
					FGRRES_14001	1.31285	0.00343104	0.0176027
					FGRRES_11257	1.08715	0.000951143	0.00643887
					FGRRES_17582	1.60943	0.00014798	0.00143778
					FGRRES_13997	1.91409	0.000374519	0.0030644
					FGRRES_13996	1.51668	2.29769e-05	0.000311789
					FGRRES_11276	1.91693	0.00495226	0.0232086
					FGRRES_11302	1.77806	0.00701295	0.0301622
					FGRRES_17573	2.31615	6.43941e-07	1.65465e-05
					FGRRES_11330	1.30058	0.000151483	0.00146709
					FGRRES_17571	1.75872	0.000230133	0.00206487
					FGRRES_11340	1.87674	0.00719052	0.030718
					FGRRES_11342	5.51822	2.64184e-11	4.92973e-09
					FGRRES_13984	1.56868	0.00022468	0.00202952
					FGRRES_11362	2.25558	1.10119e-08	5.80746e-07
					FGRRES_11363	1.06408	0.00287677	0.0154412
					FGRRES_13977	1.89559	0.000331176	0.00276217
					FGRRES_11371	2.11672	2.81993e-06	5.40038e-05
					FGRRES_11372	1.11162	0.00113214	0.00742685
					FGRRES_11377	1.5106	0.00179001	0.0107498
					FGRRES_11383	1.00487	0.0117437	0.0457658
					FGRRES_11391	2.4603	1.17131e-08	6.07121e-07
					FGRRES_11400	1.15952	0.000153764	0.0014868
					FGRRES_17557_M	1.23786	0.0105067	0.0419746
					FGRRES_11411	1.50306	0.000563137	0.00426395
					FGRRES_17554_M	1.13068	0.00621776	0.0275264
					FGRRES_17550	2.82396	3.30448e-09	2.22951e-07
					FGRRES_17549	3.25268	2.86527e-17	1.82125e-14
					FGRRES_13958	1.11929	0.0030031	0.0159002
					FGRRES_11433	1.365	0.00234319	0.0131173
					FGRRES_17547	1.67576	6.39032e-05	0.000725999
					FGRRES_13957	1.96575	5.43949e-05	0.000638413
					FGRRES_11443	1.93084	7.71658e-05	0.000844906
					FGRRES_13955	1.25823	0.00702551	0.0302055
					FGRRES_11448	1.0892	0.00114112	0.00747387
					FGRRES_15653	2.40873	0.000265813	0.00230785
					FGRRES_17545	1.11664	0.0102776	0.0412232
					FGRRES_11469	1.13739	0.0011879	0.00772552	Obg-like ATPase 1
					FGRRES_11472	2.13724	3.39889e-07	9.54613e-06
					FGRRES_11475	1.5496	0.000965735	0.00652668
					FGRRES_11478	2.1264	0.00010011	0.0010495
					FGRRES_11488	4.7508	6.95797e-09	4.03997e-07
					FGRRES_11505	1.41473	0.00658502	0.0287236
					FGRRES_17532	1.84627	0.0011424	0.00747387
					FGRRES_17740	4.20927	3.96619e-11	6.47293e-09
					FGRRES_16071	2.72588	8.70345e-08	3.14705e-06
					FGRRES_06440	1.46193	6.5179e-06	0.000109633
					FGRRES_06465	1.41685	0.0122054	0.0470789
					FGRRES_06469	1.17391	0.00102776	0.00686519
					FGRRES_06479	1.13392	0.0104686	0.0418472
					FGRRES_16665	1.34404	3.40702e-06	6.32862e-05
					FGRRES_06488	1.21524	0.00260658	0.0142765
					FGRRES_16667	1.32583	9.20811e-05	0.000976166
					FGRRES_06533	1.31545	0.00223535	0.0126235
					FGRRES_06541	2.89076	6.93928e-06	0.00011496
					FGRRES_06548	1.76593	6.50492e-06	0.000109568	UDP-glucose 6-dehydrogenase
					FGRRES_06549	2.53615	4.5872e-08	1.86531e-06
					FGRRES_06550_M	1.30109	0.000172373	0.00162891
					FGRRES_06572	1.12291	0.00111409	0.00733633
					FGRRES_06579	1.43353	0.00119468	0.00776068
					FGRRES_16683	1.72362	6.15581e-05	0.000703346
					FGRRES_06600	1.06564	0.00010945	0.0011288
					FGRRES_06602	1.00318	0.0109908	0.0433496
					FGRRES_06658	1.59531	0.000266882	0.00231333
					FGRRES_06682	1.26893	0.000721796	0.0051703
					FGRRES_12965_M	1.12056	0.00427553	0.0207956
					FGRRES_06699	1.71301	9.29418e-12	1.93527e-09
					FGRRES_06728	1.4418	7.967e-05	0.000867605
					FGRRES_16728_M	1.32762	5.08554e-05	0.0006081
					FGRRES_16729	1.20207	0.00308618	0.0162344
					FGRRES_16730	1.52888	1.0272e-05	0.000159249
					FGRRES_06888	1.46408	6.72672e-06	0.000112208
					FGRRES_16753	1.5033	0.000147184	0.00143235
					FGRRES_06993	1.88798	2.41958e-06	4.80613e-05
					FGRRES_07005	1.10244	6.39615e-05	0.000725999
					FGRRES_07026	1.54847	0.00105115	0.0069905
					FGRRES_13043	1.48469	0.000667827	0.00487038
					FGRRES_13045_6_M	1.39593	0.001308	0.0083316
					FGRRES_07056_M	1.30236	0.00467667	0.0222889
					FGRRES_16770	1.20421	0.000119918	0.00121294
					FGRRES_13053	1.35053	0.00183576	0.0109538
					FGRRES_15409	1.44929	1.02872e-06	2.40307e-05
					FGRRES_07067	1.50985	2.87828e-07	8.31602e-06	Transcriptional regulatory protein pro-1
					FGRRES_07068	1.71161	9.50592e-08	3.39654e-06
					FGRRES_07136	1.22031	0.000186897	0.00174703
					FGRRES_07157	1.41159	5.62077e-06	9.75317e-05
					FGRRES_13083	2.37321	0.00274292	0.0148815
					FGRRES_16793	2.08783	1.19928e-07	4.06845e-06
					FGRRES_16794_M	1.07959	3.16313e-05	0.000408568
					FGRRES_07209	1.35378	0.000357236	0.00294293
					FGRRES_13094_M	1.20005	0.000734262	0.00524094
					FGRRES_17697	1.15775	5.96053e-05	0.000684271
					FGRRES_07238	1.50439	0.0097901	0.0396629
					FGRRES_07243	1.38696	0.000124075	0.00124456
					FGRRES_07300_M	1.4406	0.000114601	0.00117056
					FGRRES_16816_M	2.8327	1.32456e-06	2.97749e-05
					FGRRES_07366	1.31862	4.97517e-05	0.000596674
					FGRRES_07463	1.15855	0.000760611	0.00539395
					FGRRES_13153	1.94433	8.7782e-06	0.000140045
					FGRRES_16836_M	1.05349	0.000217944	0.00197458
					FGRRES_07491	2.3578	1.85795e-07	5.7241e-06
					FGRRES_07496_M	1.21928	0.000298121	0.0025266
					FGRRES_07497	1.39513	3.80145e-05	0.000479729
					FGRRES_20372	1.2762	0.00295156	0.0157031
					FGRRES_07519	1.02818	0.000493935	0.00384245
					FGRRES_07531	2.5854	0.00059186	0.00443693
					FGRRES_07534	2.12142	3.53321e-08	1.50779e-06
					FGRRES_07546	1.21301	0.00019326	0.001794
					FGRRES_13162	1.23348	0.000976217	0.00657862
					FGRRES_07554	1.05597	0.00150179	0.00932502	Opsin-1
					FGRRES_16845	1.2349	0.00202667	0.011779
					FGRRES_07558	4.18024	3.90106e-07	1.07075e-05
					FGRRES_07567	1.42506	0.000227406	0.00204954
					FGRRES_07573_M	2.56693	4.7952e-06	8.42695e-05	GTP-binding protein ypt3
					FGRRES_13169	1.56764	1.54571e-07	5.04529e-06
					FGRRES_07615	1.3094	0.000131507	0.00130456
					FGRRES_16860	1.97648	0.00307751	0.016216
					FGRRES_07624	1.76155	0.000347871	0.00287756
					FGRRES_16863_M	1.80079	0.00261952	0.0143214
					FGRRES_16864	2.10483	2.34907e-06	4.70477e-05
					FGRRES_07628	1.8472	8.17486e-07	2.00259e-05
					FGRRES_07630	1.95728	7.20603e-05	0.000799148
					FGRRES_16866	1.10269	0.00736421	0.031272
					FGRRES_07645	1.97404	0.00469302	0.0223404
					FGRRES_16869	1.67299	0.00224516	0.0126468
					FGRRES_07648_M	1.62336	0.000139924	0.00137428
					FGRRES_16870	2.26687	0.000834748	0.00580717
					FGRRES_16871	1.18607	0.00045356	0.00359586
					FGRRES_07660	2.29237	1.12527e-05	0.000170661
					FGRRES_16872	1.767	0.00540297	0.0247728
					FGRRES_07665	1.62525	0.000389334	0.00316846
					FGRRES_07696	3.85928	1.16469e-13	3.70156e-11
					FGRRES_13194	1.1314	0.000179381	0.00168793
					FGRRES_07708	1.59124	0.00687873	0.0297545
					FGRRES_13198	2.78484	5.55311e-08	2.19885e-06
					FGRRES_16884	1.46019	0.00998953	0.0403355
					FGRRES_07720	1.64597	0.00132498	0.00839989
					FGRRES_16885	1.61597	0.00202162	0.0117663
					FGRRES_07726	2.16967	4.46196e-05	0.000548748
					FGRRES_07734	2.36853	2.54236e-14	1.02347e-11
					FGRRES_16887	2.41747	9.02738e-09	5.04739e-07
					FGRRES_13210_M	1.42198	1.2511e-05	0.000186308
					FGRRES_07741_M	2.78194	5.94621e-06	0.00010208
					FGRRES_07742	1.23596	0.00217225	0.0123544
					FGRRES_07743	1.29269	0.000217484	0.00197189
					FGRRES_16889	2.00934	1.3479e-05	0.000197822
					FGRRES_13212_M	1.01565	0.0115382	0.0451292
					FGRRES_07753	1.98231	6.55468e-05	0.000741206
					FGRRES_07755	2.10171	1.30688e-10	1.7734e-08
					FGRRES_07758	1.7875	6.95197e-05	0.000773815
					FGRRES_07764	1.49231	0.000414225	0.00333729
					FGRRES_07765	3.25031	4.58902e-06	8.16018e-05
					FGRRES_16893	1.0281	0.00242906	0.0134629
					FGRRES_16894	1.23092	0.0031054	0.0163202
					FGRRES_07785	1.38436	0.00453943	0.0218243
					FGRRES_16896	1.74705	0.000701004	0.00506038
					FGRRES_07792	3.79372	1.75075e-17	1.23642e-14
					FGRRES_07793	2.11589	0.00270928	0.0147387
					FGRRES_16904	1.05767	0.00450317	0.0216932
					FGRRES_16905	1.69726	0.00229421	0.012893
					FGRRES_16906	2.55953	2.66793e-05	0.000354852
					FGRRES_07821	2.89741	7.83921e-06	0.000127593
					FGRRES_07822	3.29063	2.76196e-05	0.000365127
					FGRRES_07823	2.13973	6.8485e-09	3.99562e-07
					FGRRES_07824	1.82878	4.4534e-05	0.000548254
					FGRRES_16907	1.97694	0.000320974	0.00269382
					FGRRES_07832	1.11441	0.000349252	0.00288504
					FGRRES_07843	1.60112	9.01217e-07	2.16813e-05
					FGRRES_07844	1.13348	0.0119789	0.0464278
					FGRRES_07861	1.17714	0.00861207	0.0356509
					FGRRES_15451	1.48651	0.00208847	0.0120451
					FGRRES_16918	1.09867	5.91785e-05	0.000680017
					FGRRES_16921	1.55795	3.31159e-06	6.19104e-05
					FGRRES_16924	2.28059	1.26388e-06	2.8584e-05
					FGRRES_13247	1.91795	0.0015653	0.0096302
					FGRRES_09820	1.92016	0.00881701	0.0363398	Cysteine dioxygenase
					FGRRES_17269	1.63998	0.000130819	0.00129926
					FGRRES_09752	1.02855	9.74335e-05	0.00102679
					FGRRES_09727	2.1734	1.6647e-07	5.33277e-06
					FGRRES_09688_M	2.24391	1.49365e-05	0.000217598
					FGRRES_09684	1.82284	1.10791e-06	2.53895e-05
					FGRRES_09680_M	1.31848	0.00573837	0.0259188
					FGRRES_17251	1.05931	0.00555073	0.0253062
					FGRRES_09599	1.30107	0.00327272	0.0169488
					FGRRES_13604_M	1.1539	9.8913e-05	0.00104148	Amine oxidase
					FGRRES_09502	1.40659	1.24594e-05	0.000185948
					FGRRES_09501	1.28206	0.0033797	0.0173984
					FGRRES_09479	1.1853	0.00128891	0.00824479
					FGRRES_09477	1.60203	0.000279107	0.00240084
					FGRRES_17216	1.14377	4.7601e-05	0.000574878
					FGRRES_09451	1.87609	1.55963e-06	3.3746e-05
					FGRRES_09416	1.00548	0.0030712	0.0161898
					FGRRES_09372	1.64351	6.65853e-05	0.000750036
					FGRRES_09366	1.18585	1.04572e-05	0.000161553
					FGRRES_09352_M	1.82346	0.000648367	0.0047674
					FGRRES_09351	2.10195	0.000798875	0.00559954
					FGRRES_20390	1.36884	0.0106022	0.0422443
					FGRRES_17712_M	1.08266	0.0054349	0.024872
					FGRRES_13562_M	1.04393	0.000247667	0.00217533
					FGRRES_09336	1.45409	0.000439385	0.00350956
					FGRRES_09302	1.92719	2.2412e-05	0.000305841
					FGRRES_09293_M	1.89121	0.00313176	0.0164302
					FGRRES_17190	1.26449	1.27735e-05	0.000189051
					FGRRES_09252	2.05024	1.69121e-08	8.26913e-07
					FGRRES_09211	1.69824	0.00235347	0.0131587
					FGRRES_09210	1.56672	0.000197381	0.00182245
					FGRRES_20400	1.40694	0.000704473	0.00508225
					FGRRES_09177	1.0319	0.00659501	0.0287369
					FGRRES_09171	1.2623	0.0024405	0.0135016
					FGRRES_09170	1.89657	3.34681e-06	6.23757e-05
					FGRRES_09159	1.54644	0.00129151	0.00825268
					FGRRES_17165	2.99709	1.77296e-10	2.27788e-08
					FGRRES_20403	1.84243	0.00109853	0.00725762
					FGRRES_09151_M	2.68821	6.66466e-07	1.70528e-05
					FGRRES_09146_M	2.76522	3.81018e-06	6.96151e-05
					FGRRES_09143_M	1.37075	0.00066684	0.00486612
					FGRRES_09141_M	1.01283	0.00391879	0.0195325
					FGRRES_13519	2.80483	1.62739e-06	3.48476e-05
					FGRRES_13518	2.18324	2.61843e-06	5.12721e-05
					FGRRES_09129	1.87917	4.92979e-07	1.31719e-05
					FGRRES_17162	2.15404	5.2467e-07	1.38957e-05
					FGRRES_17161	1.80909	6.03235e-05	0.000690546
					FGRRES_09115	1.97058	0.00059804	0.0044777
					FGRRES_09114	1.62643	0.00153649	0.00948683
					FGRRES_13517	1.64573	1.26832e-05	0.000187945
					FGRRES_09110	1.67867	0.000638816	0.00470634	Phenol 2-monooxygenase
					FGRRES_13516	1.37543	0.0122428	0.0471933
					FGRRES_09106	2.85003	7.85056e-10	7.45075e-08
					FGRRES_09104_M	1.57494	0.00078704	0.00553909
					FGRRES_09103	1.79718	7.26359e-05	0.000804055
					FGRRES_09083_M	1.79364	0.000423309	0.00339462
					FGRRES_09066	4.88915	1.37524e-09	1.08554e-07
					FGRRES_09062_M	1.5614	0.00131475	0.00835259
					FGRRES_09061	1.74954	0.0062956	0.0277692	2,3-dihydroxybenzoic acid decarboxylase
					FGRRES_09058	2.07212	0.000118327	0.00120188
					FGRRES_13509	1.47943	0.00382848	0.0191797
					FGRRES_09054	1.99727	0.000134821	0.00133352
					FGRRES_09053	1.48071	0.00824679	0.0343792
					FGRRES_13508	2.37186	7.33608e-17	4.42989e-14
					FGRRES_17153	1.35376	0.000898604	0.00615567
					FGRRES_09045	1.38101	0.00158186	0.00970738
					FGRRES_09044_M	1.68668	0.000258066	0.00225356
					FGRRES_09041	1.22268	1.23767e-05	0.000185222
					FGRRES_09040	1.19469	0.00163996	0.0100045
					FGRRES_09019	1.06265	7.29519e-05	0.000805588
					FGRRES_08985	1.25195	2.57939e-05	0.000345358	Calcium-transporting ATPase 3
					FGRRES_08967	2.17454	4.60553e-05	0.000562966
					FGRRES_13480	1.0329	0.00425834	0.0207319
					FGRRES_20410	1.85485	0.00398436	0.0197678
					FGRRES_00053	-2.6746	0.000455647	0.00360606	Aryl-alcohol dehydrogenase
					FGRRES_00054	-2.23232	0.00442177	0.0214153
					FGRRES_00055	-1.51255	0.000450713	0.00358194
					FGRRES_11664	-1.42338	0.000968694	0.00653936
					FGRRES_00064_M	-1.53611	3.60302e-05	0.000456596
					FGRRES_00118	-3.3461	7.25868e-06	0.000119318
					FGRRES_11683	-2.50891	0.00106479	0.00707732
					FGRRES_00150	-2.19026	0.00124112	0.00800541
					FGRRES_00151	-2.32617	4.88081e-08	1.97142e-06
					FGRRES_00154	-2.26165	1.07887e-05	0.00016514
					FGRRES_11688	-1.39255	0.000797005	0.00558968
					FGRRES_00160	-1.12474	0.00112344	0.00738582
					FGRRES_00185	-1.60215	3.42959e-08	1.47399e-06
					FGRRES_00193	-1.54384	1.09308e-07	3.78255e-06
					FGRRES_00214	-1.50748	1.64803e-05	0.000235541
					FGRRES_11720	-1.5754	0.000398738	0.00323192
					FGRRES_11721	-1.55267	0.000165085	0.00157651
					FGRRES_11731	-1.78313	1.7666e-07	5.54163e-06
					FGRRES_00245	-1.78796	5.55169e-07	1.46224e-05
					FGRRES_00256	-1.98962	1.36709e-08	6.85074e-07
					FGRRES_15720	-2.37	2.75767e-07	8.04452e-06
					FGRRES_00293	-1.31965	1.61291e-06	3.46604e-05
					FGRRES_00299	-1.18278	5.63749e-06	9.76815e-05
					FGRRES_00301	-1.63553	3.45331e-09	2.31698e-07	Maintenance of ploidy protein mob1
					FGRRES_00302	-1.37456	2.62022e-06	5.12721e-05
					FGRRES_00304	-1.15088	0.000138766	0.00136774	Cell division control protein 42
					FGRRES_00312	-2.63135	0.000819836	0.00572321
					FGRRES_15727	-1.48829	2.23517e-05	0.000305364
					FGRRES_00322_M	-2.00609	6.47633e-09	3.85294e-07
					FGRRES_00348	-2.06058	3.06118e-08	1.34927e-06	Protein argonaute
					FGRRES_00357	-1.15941	0.00169127	0.0102281
					FGRRES_00394	-1.54546	4.3525e-06	7.78743e-05
					FGRRES_15739	-1.06233	7.86045e-05	0.000859879
					FGRRES_11763_M	-2.21185	5.95052e-06	0.00010208
					FGRRES_00431_M	-1.39579	5.72835e-05	0.000661268
					FGRRES_00433	-1.5456	3.8279e-06	6.96695e-05
					FGRRES_00447	-1.57507	1.09458e-05	0.00016712
					FGRRES_00452	-1.78007	2.10493e-09	1.52223e-07
					FGRRES_00502	-1.33151	8.76967e-07	2.11823e-05
					FGRRES_00521	-2.04274	1.15431e-07	3.97168e-06
					FGRRES_00528_M	-1.1097	5.63494e-05	0.000653378
					FGRRES_00556	-1.50307	7.90673e-06	0.000128519
					FGRRES_00557	-2.67489	9.61095e-09	5.2521e-07
					FGRRES_00569	-2.50896	3.44302e-10	3.92944e-08
					FGRRES_11786	-1.42732	8.51458e-06	0.000136561
					FGRRES_15754	-1.23752	0.000232032	0.00207421
					FGRRES_15755	-1.1703	0.0039649	0.0196973
					FGRRES_15756	-1.08816	5.30901e-05	0.000627981
					FGRRES_00612	-1.71799	7.71275e-08	2.87491e-06	alpha-1,2-Mannosidas
					FGRRES_00614_M	-1.18403	2.80971e-05	0.000370446
					FGRRES_00619	-1.36476	1.88575e-05	0.000264816
					FGRRES_11796	-2.6231	3.57713e-11	6.00013e-09
					FGRRES_00654	-1.44314	3.32923e-07	9.4383e-06
					FGRRES_15765	-1.37058	1.95622e-07	5.96597e-06
					FGRRES_00660	-1.26587	0.0002173	0.0019717
					FGRRES_15767	-1.10222	0.000553794	0.00420904
					FGRRES_00681	-2.7532	2.47125e-14	1.02347e-11
					FGRRES_00696	-1.27392	1.70119e-05	0.000242566
					FGRRES_15772	-1.09127	7.9438e-05	0.000866642
					FGRRES_15774	-1.31868	7.34242e-07	1.83972e-05
					FGRRES_11819	-1.62178	0.00456845	0.0219115
					FGRRES_00738	-1.08378	0.000231311	0.00207236
					FGRRES_00742	-1.24295	0.0106362	0.0423521
					FGRRES_00745	-1.21078	4.6389e-05	0.000565789
					FGRRES_00750	-1.9427	9.60902e-07	2.27545e-05
					FGRRES_15777	-1.27259	1.0177e-06	2.38655e-05
					FGRRES_00762	-1.11859	0.000277752	0.00239089
					FGRRES_00773	-3.06492	1.90319e-11	3.8308e-09
					FGRRES_00778	-1.56789	1.28961e-06	2.9057e-05
					FGRRES_00810	-1.39649	4.2737e-06	7.66917e-05
					FGRRES_00821	-1.29728	0.000233071	0.00208195
					FGRRES_00831	-1.42318	3.72558e-05	0.00047114
					FGRRES_11839	-1.62071	5.6574e-05	0.000655076
					FGRRES_00864	-1.06458	0.000517554	0.00398883
					FGRRES_00891	-1.68847	0.001898	0.0112529
					FGRRES_00896	-1.72824	2.88086e-06	5.47047e-05
					FGRRES_00915	-1.00528	0.000762373	0.00540234
					FGRRES_15099	-1.75525	0.0111205	0.043761
					FGRRES_00939	-1.09168	5.58909e-05	0.000649033
					FGRRES_15804	-1.42301	0.00324493	0.0168265
					FGRRES_00966	-1.02816	0.00239019	0.0132963
					FGRRES_00977	-1.70502	4.72987e-07	1.26939e-05
					FGRRES_11880	-1.82451	4.05264e-07	1.10482e-05
					FGRRES_01028	-1.69978	1.54446e-06	3.34872e-05
					FGRRES_01038_M	-1.00093	0.00314017	0.0164457
					FGRRES_01054	-1.69952	3.39697e-07	9.54613e-06
					FGRRES_01058	-2.4869	2.08822e-09	1.51925e-07
					FGRRES_01061_M	-1.16129	0.004525	0.0217723
					FGRRES_01063	-1.08973	0.000296264	0.00252148	Thymidylate synthase
					FGRRES_01083	-1.01111	0.00104471	0.00696299
					FGRRES_11896	-2.75002	9.29312e-09	5.12668e-07
					FGRRES_01132	-1.08577	0.000238912	0.00211536	Crossover junction endonuclease MUS81
					FGRRES_01137	-1.14126	6.8035e-05	0.000761465
					FGRRES_01141	-1.24366	0.000878157	0.00604647	Delta-1-pyrroline-5-carboxylate dehydrogenase
					FGRRES_01146	-1.21551	0.00330784	0.0171014
					FGRRES_01148	-1.29283	0.00541501	0.0248186
					FGRRES_01165_M	-1.90043	4.54203e-10	4.94181e-08
					FGRRES_01169	-1.10223	0.000496009	0.00385228
					FGRRES_01179	-1.78254	6.54335e-07	1.67779e-05
					FGRRES_01218	-2.85928	5.3528e-11	8.22604e-09
					FGRRES_01219	-1.01917	0.000136012	0.00134421
					FGRRES_01221	-1.42456	0.000320073	0.00268813
					FGRRES_15118	-2.35428	0.001516	0.00938197
					FGRRES_01228	-1.03203	0.00010671	0.00110538
					FGRRES_01233	-1.6868	7.73155e-07	1.9134e-05
					FGRRES_01242	-1.53743	7.35889e-06	0.000120588
					FGRRES_01243	-1.06974	6.25533e-05	0.0007131
					FGRRES_01255	-1.03423	0.000268768	0.00232681
					FGRRES_15836	-1.26005	0.00238169	0.0132674
					FGRRES_01261	-1.99587	5.77867e-08	2.25385e-06
					FGRRES_01266	-1.31194	3.68327e-06	6.73982e-05
					FGRRES_01269	-1.50695	0.00388607	0.0194014
					FGRRES_01302	-1.74911	0.000709712	0.00511188
					FGRRES_01309	-1.37412	7.23119e-06	0.000119142
					FGRRES_01311	-1.18002	1.99526e-05	0.000277225
					FGRRES_01315	-1.1038	0.000480692	0.0037648
					FGRRES_01319	-1.401	1.23522e-05	0.000185084
					FGRRES_01321	-1.59253	5.63375e-07	1.47589e-05
					FGRRES_11931_M	-1.25342	0.00265564	0.0144926
					FGRRES_01354	-1.05672	0.000181276	0.00170372	Chromatin modification-related protein
					FGRRES_11941	-1.93145	1.13322e-08	5.89908e-07
					FGRRES_01383	-1.06462	0.00296904	0.0157683
					FGRRES_01384	-2.02207	2.80849e-07	8.16901e-06
					FGRRES_01390	-1.37019	1.49962e-06	3.27504e-05
					FGRRES_11943	-2.02636	2.09396e-07	6.36997e-06
					FGRRES_01426	-1.25398	0.000207113	0.00189637
					FGRRES_15849	-1.84903	0.000652654	0.00478919
					FGRRES_15850	-1.46449	0.00229639	0.0128965
					FGRRES_01428	-1.29858	0.000494106	0.00384245
					FGRRES_01445	-1.47732	7.63744e-07	1.9018e-05
					FGRRES_11957	-2.12985	1.79873e-06	3.7714e-05
					FGRRES_01495	-1.04946	0.000377843	0.00308533
					FGRRES_01511	-1.1492	2.92491e-05	0.000384376
					FGRRES_01512	-2.03074	2.69037e-06	5.20698e-05
					FGRRES_01517	-1.62532	0.0108104	0.0428196
					FGRRES_01531	-1.20328	0.00826653	0.0344377
					FGRRES_01538	-1.24537	4.09586e-05	0.00051185	Probable kinetochore protein SPC25
					FGRRES_01543	-1.26043	9.1722e-05	0.000973397
					FGRRES_15860	-2.31645	7.32358e-11	1.06107e-08
					FGRRES_15862	-1.14641	0.00130773	0.0083316
					FGRRES_01599	-3.47427	8.4752e-12	1.82777e-09
					FGRRES_11975	-2.50942	7.38015e-11	1.06107e-08
					FGRRES_01606	-1.11364	0.00405739	0.0200078
					FGRRES_01608_M	-1.15469	0.00739074	0.0313412
					FGRRES_01635	-1.9817	0.000143071	0.00139682
					FGRRES_01642	-1.06396	0.00418614	0.0205096
					FGRRES_01649	-1.13289	0.00319042	0.016625
					FGRRES_01652	-1.53625	2.59976e-06	5.11356e-05
					FGRRES_01671	-1.54485	6.98623e-05	0.000776912
					FGRRES_01712	-1.43525	0.000165303	0.00157651
					FGRRES_01714	-1.28639	0.002101	0.0120943
					FGRRES_01724	-1.37775	5.91715e-06	0.000101797
					FGRRES_01740	-2.17689	0.0018531	0.0110246
					FGRRES_01757	-2.19663	2.02948e-09	1.48545e-07	Nodulation protein L
					FGRRES_01759	-1.06413	0.00768203	0.0323712	Aldehyde dehydrogenase
					FGRRES_01765	-1.32108	0.00342286	0.0175756
					FGRRES_01766	-1.30221	3.10178e-07	8.83496e-06
					FGRRES_01770	-1.24316	0.0107802	0.0427281
					FGRRES_01834	-2.31752	6.11621e-08	2.35992e-06
					FGRRES_12018_M	-2.38289	3.43422e-06	6.33305e-05
					FGRRES_01844	-1.33606	4.54032e-05	0.00055612
					FGRRES_01859	-2.64665	1.72236e-09	1.29198e-07
					FGRRES_01863	-1.13986	0.000146819	0.00142995	Ubiquitin carboxyl-terminal hydrolase
					FGRRES_15900	-1.09166	0.000771458	0.0054453
					FGRRES_01875	-1.41598	2.60879e-05	0.000347752
					FGRRES_01876	-2.92252	1.75025e-12	4.49739e-10
					FGRRES_15902	-1.5787	0.00225801	0.0127133
					FGRRES_01881	-1.00654	0.000415726	0.00334269
					FGRRES_15904	-1.18555	0.000109773	0.00113117
					FGRRES_01915	-1.1988	0.00398568	0.0197678
					FGRRES_01919	-1.65045	1.42073e-08	7.09013e-07	Exocyst complex protein EXO70
					FGRRES_15909	-1.26605	2.73201e-06	5.27069e-05
					FGRRES_01962_M	-1.61556	2.80035e-08	1.26194e-06
					FGRRES_15915	-1.02386	0.00165913	0.0100981
					FGRRES_01974	-1.06863	7.00563e-05	0.000778353
					FGRRES_01979	-2.28279	0.000438111	0.0035017
					FGRRES_01982	-1.15573	0.00330454	0.0170916
					FGRRES_01985	-1.02173	0.0061704	0.0273668
					FGRRES_12050_1_M	-3.87623	0.000283364	0.00243226
					FGRRES_15015_M	-2.35068	2.41806e-07	7.24639e-06
					FGRRES_02003	-1.12403	0.000760261	0.00539395
					FGRRES_12057	-1.04803	0.000744494	0.00530145
					FGRRES_02019	-1.13454	0.00125967	0.00809203
					FGRRES_02024	-1.75829	5.79848e-08	2.25385e-06
					FGRRES_02032_M	-2.16944	1.78764e-09	1.3245e-07
					FGRRES_02038	-2.96268	0.00212523	0.0121908
					FGRRES_02042	-1.72815	1.4547e-05	0.000212693
					FGRRES_02053	-1.22505	8.36735e-05	0.000907929
					FGRRES_15926	-1.34616	0.00124154	0.00800541
					FGRRES_02074	-2.5085	2.91982e-11	5.24945e-09
					FGRRES_02079	-1.61458	1.09028e-07	3.78255e-06
					FGRRES_20067	-1.29176	0.000549515	0.00418706
					FGRRES_15928	-1.73124	2.45492e-09	1.7132e-07
					FGRRES_02082	-1.09364	0.00190403	0.0112776
					FGRRES_02089	-1.78086	1.69317e-06	3.59248e-05
					FGRRES_12067	-1.93417	1.42321e-09	1.10891e-07
					FGRRES_02120	-2.50804	5.60222e-07	1.47083e-05
					FGRRES_02128	-1.71127	4.59462e-06	8.16018e-05
					FGRRES_15936	-1.2872	0.000106904	0.00110538
					FGRRES_12071	-2.94928	8.09447e-10	7.51976e-08
					FGRRES_12073	-3.04507	1.33986e-10	1.79794e-08
					FGRRES_15937	-1.40018	5.58191e-05	0.000649033
					FGRRES_02139	-1.27787	0.000562627	0.00426276
					FGRRES_02164	-2.11552	1.13434e-07	3.91411e-06
					FGRRES_02183	-1.86558	0.0014069	0.00883577
					FGRRES_02190	-1.64084	8.09563e-06	0.000131236
					FGRRES_02192	-1.40208	1.00191e-06	2.35868e-05
					FGRRES_02193	-1.45844	2.48288e-05	0.000333545
					FGRRES_12093	-1.96871	0.000265658	0.00230785
					FGRRES_02221	-2.36399	0.000113571	0.00116336
					FGRRES_12096_7_M	-1.4452	0.000106871	0.00110538
					FGRRES_02225	-1.8183	0.000346025	0.00286622
					FGRRES_02246	-1.10898	0.00965879	0.0392626
					FGRRES_02253_M	-1.75237	0.000206704	0.00189637
					FGRRES_12110	-2.26247	0.00151531	0.00938197
					FGRRES_02263	-3.35597	5.86352e-13	1.72716e-10
					FGRRES_02349	-2.29227	4.4044e-05	0.000544442	Tyrosine--tRNA ligas
					FGRRES_02381	-3.14815	3.79018e-07	1.04269e-05
					FGRRES_02419	-1.18781	0.00196846	0.0115459
					FGRRES_02423	-1.1432	0.00637855	0.0280447
					FGRRES_02448	-1.41999	0.00589088	0.0264772
					FGRRES_15998	-1.29096	0.00889837	0.0366277
					FGRRES_02451	-2.07536	5.04118e-07	1.34102e-05
					FGRRES_12140	-1.29535	0.000272404	0.00235323
					FGRRES_16000	-1.97756	1.14896e-05	0.000173661
					FGRRES_16001	-1.83293	0.000536119	0.00410571
					FGRRES_12142	-1.72203	7.94248e-08	2.94237e-06
					FGRRES_16005	-1.36128	1.82842e-05	0.000257783
					FGRRES_02485	-1.14921	0.00193846	0.0114143
					FGRRES_02500	-1.55075	0.00383053	0.0191797
					FGRRES_02506	-1.06922	0.000107232	0.00110782	Phosphoribosylformylglycinamidine cyclo-ligase
					FGRRES_02515	-1.03293	0.00267995	0.0146055
					FGRRES_02520	-1.39469	8.33087e-06	0.000134328
					FGRRES_02547	-1.21972	8.81913e-05	0.000947585
					FGRRES_16015	-1.58819	7.39347e-07	1.84867e-05
					FGRRES_16016	-1.75637	1.09471e-08	5.79863e-07
					FGRRES_12161	-2.10796	6.29572e-06	0.000106789
					FGRRES_02587_M	-2.19612	3.16803e-08	1.39129e-06
					FGRRES_02589	-1.63138	2.1303e-06	4.33126e-05
					FGRRES_12164	-1.88103	8.96777e-05	0.000958362
					FGRRES_02601	-1.05487	0.000132151	0.00130926
					FGRRES_02602	-1.46463	2.44203e-05	0.000329663	Histone H3
					FGRRES_16022	-1.21002	6.87903e-06	0.000114118
					FGRRES_02605	-1.16486	0.000471527	0.00371228
					FGRRES_02608	-1.22778	2.74205e-05	0.000363509
					FGRRES_02610	-1.52326	6.70974e-06	0.00011208
					FGRRES_02611	-1.18414	0.0022358	0.0126235
					FGRRES_16024_M	-1.57273	0.000242149	0.00213507
					FGRRES_02615	-1.18153	0.00065701	0.004806
					FGRRES_02616	-1.81882	2.5836e-05	0.000345539
					FGRRES_02618	-2.70191	2.09381e-08	9.95476e-07
					FGRRES_02620_M	-1.33263	0.00671394	0.029209
					FGRRES_02640	-1.02325	0.00019104	0.00177903	Ubiquitin carboxyl-terminal hydrolase
					FGRRES_02641	-1.16933	1.63185e-05	0.00023406
					FGRRES_02654	-2.17646	1.66824e-09	1.25921e-07
					FGRRES_16030	-1.95587	0.000105767	0.00109738
					FGRRES_12176	-2.4329	1.70593e-07	5.41465e-06
					FGRRES_02670	-1.92237	1.97748e-06	4.0894e-05
					FGRRES_02672_M	-1.34569	0.00045082	0.00358194
					FGRRES_02673_M	-2.18724	5.1874e-06	9.05322e-05
					FGRRES_16033	-1.10788	0.0031517	0.0164918
					FGRRES_02745	-2.86352	2.05778e-11	4.03781e-09
					FGRRES_02760	-2.1524	1.79948e-09	1.32514e-07
					FGRRES_12198	-1.83752	0.00107642	0.00713891
					FGRRES_09868	-1.02937	8.90799e-05	0.000954585
					FGRRES_09895	-1.5428	2.72539e-08	1.23739e-06	Trehalase
					FGRRES_09907	-1.17121	0.00015436	0.00149136
					FGRRES_09937	-1.01185	0.00168088	0.0101857
					FGRRES_09952	-1.13828	1.10167e-05	0.000167779
					FGRRES_09959	-1.01915	0.00443697	0.0214599
					FGRRES_09968	-1.8704	4.99254e-08	2.00983e-06
					FGRRES_09971	-1.01255	0.000687276	0.00498253
					FGRRES_09984	-1.06285	9.30766e-05	0.000985176	Imidazole glycerol phosphate synthase hisHF
					FGRRES_09985	-1.4938	1.15718e-06	2.64183e-05
					FGRRES_09996	-1.10558	0.000995216	0.00668106
					FGRRES_10018	-1.10443	0.000106872	0.00110538
					FGRRES_10025	-1.83982	6.89298e-05	0.000768665	Sorbose reductase SOU1
					FGRRES_10026	-1.3058	0.000138847	0.00136774
					FGRRES_10029	-1.47884	1.45536e-06	3.2292e-05
					FGRRES_10050	-2.09617	2.70577e-07	7.93147e-06
					FGRRES_17308	-1.06471	0.000447114	0.00356187
					FGRRES_10083	-3.07221	1.01422e-13	3.31047e-11
					FGRRES_10094	-2.79429	4.39537e-10	4.85248e-08
					FGRRES_10109	-1.36453	1.45127e-05	0.000212448
					FGRRES_10126	-1.53347	2.13003e-05	0.000292323
					FGRRES_13709	-3.38162	9.30143e-17	5.34921e-14
					FGRRES_10163	-2.32372	1.03727e-09	8.91646e-08
					FGRRES_10165	-1.46299	0.000494989	0.00384684
					FGRRES_17324_M	-1.08309	0.00087408	0.00602183
					FGRRES_10171	-1.59429	3.43475e-06	6.33305e-05
					FGRRES_10172	-1.17558	1.15179e-05	0.000173661
					FGRRES_10173	-1.46927	1.52654e-06	3.3278e-05
					FGRRES_17328	-1.69591	0.00153284	0.00946909
					FGRRES_10205	-1.00203	0.000140422	0.00137534
					FGRRES_10208	-1.06022	0.0118199	0.0460035
					FGRRES_10213	-1.38554	7.90092e-05	0.000863524
					FGRRES_17332	-1.07788	9.11437e-05	0.000968111
					FGRRES_10234	-1.04542	0.000191845	0.00178468
					FGRRES_15592	-1.18163	0.00946789	0.0386296
					FGRRES_10279	-1.24169	0.00137214	0.00865799
					FGRRES_20096	-1.61935	0.00132264	0.00838943
					FGRRES_10287	-2.91433	6.77892e-12	1.51609e-09
					FGRRES_10288	-1.10001	0.00784354	0.0329713
					FGRRES_10290	-1.8259	3.0378e-09	2.06109e-07
					FGRRES_10310	-2.05749	8.80348e-09	4.9451e-07
					FGRRES_10324	-2.06066	1.78713e-09	1.3245e-07
					FGRRES_17340	-2.39688	0.00219804	0.0124628
					FGRRES_17345_M	-1.73664	6.18314e-07	1.60589e-05
					FGRRES_17346	-3.19755	2.06683e-06	4.2307e-05
					FGRRES_17347	-1.69477	0.00304832	0.0160973
					FGRRES_17349	-1.99557	3.71406e-07	1.02642e-05
					FGRRES_17350_M	-1.25113	6.63478e-05	0.000748163
					FGRRES_10349	-1.97891	3.19243e-07	9.07177e-06
					FGRRES_10377	-1.10019	0.00217279	0.0123544
					FGRRES_10393	-2.2653	9.13583e-11	1.27123e-08
					FGRRES_10412	-1.79203	1.92011e-05	0.000268704
					FGRRES_10413	-2.35768	1.3117e-09	1.0422e-07
					FGRRES_10415	-1.12521	0.00741676	0.0314178
					FGRRES_10420	-1.635	2.32907e-07	7.03205e-06
					FGRRES_10421	-1.73529	6.02577e-06	0.000102932
					FGRRES_10446	-1.47918	0.00604032	0.0269383	Pyruvate decarboxylase
					FGRRES_10447	-2.14943	6.37172e-09	3.82731e-07
					FGRRES_10477	-1.25534	9.10108e-05	0.000968111
					FGRRES_10478	-1.53865	3.35045e-07	9.47621e-06
					FGRRES_13767	-1.59367	0.00277433	0.0149779
					FGRRES_10481	-1.22754	6.53701e-06	0.000109802
					FGRRES_10483	-2.05444	2.99919e-11	5.24945e-09
					FGRRES_10489	-1.55896	1.59486e-05	0.000229847
					FGRRES_13772	-2.32336	7.73775e-08	2.87535e-06
					FGRRES_10492	-2.22771	6.21849e-06	0.000105627
					FGRRES_17377	-1.41946	0.000217045	0.0019717
					FGRRES_10525	-2.31203	4.39979e-10	4.85248e-08	Alkaline proteinase
					FGRRES_13781	-2.94627	7.7679e-12	1.70569e-09
					FGRRES_10557_M	-1.6928	0.00547683	0.0249976
					FGRRES_10563_M	-2.90429	0.00113056	0.00742051
					FGRRES_10565	-1.46541	0.000653531	0.00478919
					FGRRES_10598	-1.09546	0.00274431	0.0148824
					FGRRES_10616	-1.97228	2.45355e-05	0.000329972
					FGRRES_10665	-2.40067	1.09216e-07	3.78255e-06
					FGRRES_14031_M	-2.12513	1.3223e-12	3.54877e-10
					FGRRES_17122	-1.25004	0.00586617	0.0263956
					FGRRES_08004_M	-1.88076	0.00391533	0.0195233
					FGRRES_08023	-1.30316	0.000344076	0.00285203
					FGRRES_08024	-1.7704	8.2835e-05	0.000899639
					FGRRES_08042	-2.02017	3.82652e-06	6.96695e-05
					FGRRES_08104	-4.03428	8.28471e-07	2.02539e-05
					FGRRES_08114_M	-3.01143	2.42851e-10	2.90387e-08
					FGRRES_08115	-1.87354	0.0061872	0.0274313
					FGRRES_08125	-2.00063	7.93146e-07	1.95486e-05
					FGRRES_08127	-1.08071	0.00458682	0.0219898
					FGRRES_13434	-1.84508	1.0656e-05	0.000163523
					FGRRES_08148	-1.11686	0.00495861	0.0232203
					FGRRES_08154	-2.76504	6.38843e-05	0.000725999
					FGRRES_08159	-1.17053	0.00802052	0.0336216
					FGRRES_08161	-2.16418	1.78833e-06	3.75611e-05
					FGRRES_08165	-2.96097	6.42075e-06	0.000108452
					FGRRES_08175	-1.30827	0.00273182	0.0148402
					FGRRES_08236	-2.36974	2.46559e-06	4.88146e-05
					FGRRES_08237_M	-1.14705	0.00531003	0.0244861
					FGRRES_17071	-1.48183	0.000777135	0.00547896
					FGRRES_13402	-2.36506	6.15808e-07	1.60283e-05
					FGRRES_13400	-1.60126	0.000775722	0.00547219
					FGRRES_08286	-1.90992	9.55544e-07	2.27167e-05
					FGRRES_17064	-1.31824	7.95898e-05	0.000867514
					FGRRES_13397	-1.58209	1.80932e-05	0.000255569
					FGRRES_08301_M	-2.55532	0.000613836	0.00455963
					FGRRES_08307	-1.58365	6.8303e-05	0.000763085
					FGRRES_08311	-1.26247	0.000349023	0.00288504
					FGRRES_17055_M	-1.8182	6.25889e-05	0.0007131
					FGRRES_08338	-1.48131	1.46441e-07	4.81898e-06	Phospho-2-dehydro-3-deoxyheptonate aldolase
					FGRRES_13383	-2.01012	3.08096e-05	0.000400437
					FGRRES_13382	-1.9034	0.000815429	0.00569574
					FGRRES_13381	-2.02382	1.62613e-05	0.000233517
					FGRRES_17053	-1.62637	2.00306e-06	4.12986e-05
					FGRRES_17052	-1.54107	0.00921711	0.0377467
					FGRRES_08361	-1.71854	1.8172e-06	3.79694e-05
					FGRRES_17050	-2.50403	4.70671e-09	2.99173e-07
					FGRRES_08370	-2.75831	5.06662e-07	1.34483e-05
					FGRRES_17046	-1.00195	0.000580151	0.00436269
					FGRRES_08389	-2.73264	1.79563e-10	2.28064e-08
					FGRRES_17044	-1.13536	0.000124498	0.00124766
					FGRRES_08398	-1.59175	1.47565e-06	3.24616e-05	Glucosamine-6-phosphate isomerase
					FGRRES_08405	-1.38515	9.42764e-06	0.000149028
					FGRRES_08409	-1.27701	0.00531952	0.0245112
					FGRRES_08410	-1.65644	0.00487234	0.0229588
					FGRRES_08428	-1.05955	0.00491016	0.0230756
					FGRRES_13370	-1.13154	0.000548288	0.00418035	Protein N-methyltransferase NNT1
					FGRRES_08436	-1.59168	1.31241e-07	4.40277e-06
					FGRRES_17035	-2.44259	3.07412e-11	5.30373e-09
					FGRRES_08443	-1.23916	8.57325e-06	0.000137138
					FGRRES_08445	-1.01261	0.000339088	0.00281454	mRNA cap guanine-N7 methyltransferase
					FGRRES_08472	-1.13115	0.0101167	0.0407419
					FGRRES_08483_M	-2.27561	7.53847e-09	4.32328e-07
					FGRRES_08484	-2.42383	1.33945e-08	6.76842e-07
					FGRRES_08517	-1.6815	4.61566e-08	1.87058e-06
					FGRRES_08547_M	-1.59261	1.27008e-06	2.86705e-05
					FGRRES_08549	-1.87122	9.32109e-09	5.12668e-07
					FGRRES_08553	-1.54525	1.75328e-06	3.70158e-05
					FGRRES_17012	-1.1217	0.00264942	0.0144652
					FGRRES_08576	-1.03616	0.00613085	0.0272415
					FGRRES_08578	-1.28311	0.000225804	0.00203814
					FGRRES_08580	-2.17397	4.41172e-12	1.02462e-09
					FGRRES_08598	-1.6235	5.41988e-09	3.33959e-07
					FGRRES_08616	-1.5431	0.00400365	0.0198327
					FGRRES_08619	-1.25436	3.20353e-05	0.000412904
					FGRRES_08630	-1.32466	8.7659e-05	0.000943545
					FGRRES_08635	-1.47515	4.20356e-07	1.14339e-05	Serine/threonine-protein kinase sid2
					FGRRES_08659	-1.29473	0.00204125	0.0118406
					FGRRES_08661	-1.31484	0.00109775	0.00725643
					FGRRES_08672	-1.91935	9.451e-08	3.38694e-06
					FGRRES_13318_M	-1.28579	1.34808e-05	0.000197822
					FGRRES_08689	-1.18183	2.67951e-05	0.000356001
					FGRRES_16986	-2.12355	2.30701e-09	1.61987e-07
					FGRRES_16982	-1.06489	0.000240788	0.00212728
					FGRRES_08743_M	-1.71269	0.000711124	0.00511509
					FGRRES_16977	-1.62589	7.69377e-05	0.000843172
					FGRRES_08757	-1.15282	1.59324e-05	0.000229847
					FGRRES_08782_M	-2.11929	3.10051e-07	8.83496e-06
					FGRRES_08793	-1.28598	0.000795071	0.0055826
					FGRRES_16968	-1.71174	1.37639e-06	3.07827e-05
					FGRRES_20143	-1.4582	0.000489662	0.00382013
					FGRRES_13294	-1.40186	9.18707e-06	0.000145839
					FGRRES_08823	-1.46427	2.58744e-05	0.00034567
					FGRRES_08824	-2.02106	1.74046e-05	0.000246998
					FGRRES_08825	-1.10794	0.00322302	0.0167554
					FGRRES_08838	-2.47179	3.88099e-09	2.53355e-07
					FGRRES_16952	-2.27844	3.30317e-06	6.18486e-05
					FGRRES_08877	-1.60367	4.08128e-06	7.36766e-05
					FGRRES_08887	-1.03882	5.11505e-05	0.000610578
					FGRRES_08907	-1.22597	0.00111206	0.00732698
					FGRRES_08908	-2.25366	4.41975e-10	4.85248e-08
					FGRRES_02801	-1.07501	0.000308082	0.00260189
					FGRRES_02816	-1.21185	0.000131568	0.00130456
					FGRRES_02827	-2.73825	1.75897e-05	0.000249332
					FGRRES_12571	-1.59358	0.00477292	0.0225961
					FGRRES_02842_M	-2.31375	1.66733e-05	0.000238019
					FGRRES_02843	-2.0114	0.000540139	0.00412811
					FGRRES_02844	-1.41129	0.000470421	0.00370598
					FGRRES_02856	-1.2914	0.00425483	0.0207285
					FGRRES_02858	-1.40199	0.000121663	0.00122705
					FGRRES_02865_M	-1.62907	0.00561447	0.0255
					FGRRES_12556_M	-2.38667	3.7301e-07	1.0285e-05
					FGRRES_02904	-2.11902	5.6518e-08	2.21613e-06
					FGRRES_12555_M	-1.78797	0.000468827	0.00369584
					FGRRES_02938_M	-1.37279	0.00835415	0.0347309
					FGRRES_12552	-1.37073	0.00316347	0.0165247
					FGRRES_02950	-2.06967	0.000337626	0.00280434
					FGRRES_12547	-2.02889	0.00170722	0.0103142
					FGRRES_02954	-1.74554	0.001438	0.00900294
					FGRRES_02978	-2.09208	0.000280593	0.0024119
					FGRRES_02987	-1.1165	0.00353231	0.0179984
					FGRRES_02988	-2.31268	4.19695e-06	7.55389e-05
					FGRRES_03004	-1.23629	0.00456006	0.0218887
					FGRRES_03007	-3.51229	3.22142e-05	0.000414069
					FGRRES_12535	-2.3541	3.2841e-05	0.000420594
					FGRRES_03014	-2.59302	7.53178e-08	2.81614e-06
					FGRRES_12532	-1.98565	0.000100101	0.0010495
					FGRRES_03028_M	-1.78265	3.59262e-07	9.97428e-06
					FGRRES_03032	-1.93614	3.69462e-08	1.5547e-06
					FGRRES_03036	-1.4234	0.0121355	0.0468994
					FGRRES_16344	-2.01004	4.64269e-05	0.000565789
					FGRRES_03064_M	-1.25224	0.000418289	0.00336106
					FGRRES_12520	-1.55575	0.00286271	0.0153794
					FGRRES_03072	-2.80533	1.54475e-07	5.04529e-06
					FGRRES_12517	-1.55853	0.00015725	0.00151444
					FGRRES_12512	-2.40341	6.62353e-09	3.88312e-07
					FGRRES_16334	-3.13346	1.70034e-14	7.33394e-12
					FGRRES_03090	-1.62042	2.31358e-07	7.00279e-06
					FGRRES_03103	-3.02795	8.61025e-14	2.8885e-11
					FGRRES_03112	-1.66649	0.00308555	0.0162344
					FGRRES_12504	-1.34249	0.0113274	0.0444304
					FGRRES_03120	-1.5591	0.000110435	0.00113701
					FGRRES_03165	-1.78933	0.0015616	0.00961236
					FGRRES_03175_M	-1.7579	0.00289004	0.0154712
					FGRRES_03178	-1.40356	8.45364e-05	0.000914007
					FGRRES_03186	-2.35614	1.92631e-05	0.000269259
					FGRRES_12495	-1.66038	0.000635266	0.00468834	Trans-aconitate 2-methyltransferase
					FGRRES_03193	-2.47158	0.000451891	0.00358809
					FGRRES_03194	-1.93986	0.00010273	0.00107047	Polygalacturonase 1
					FGRRES_12483_M	-1.02843	0.00443258	0.0214472
					FGRRES_03221_16307_M	-1.37762	0.00078015	0.0054938
					FGRRES_03222	-1.25804	0.00573981	0.0259188
					FGRRES_16305	-2.05439	2.1019e-08	9.95476e-07
					FGRRES_03251	-1.94381	9.51135e-07	2.26565e-05
					FGRRES_03258_M	-1.30578	0.000229629	0.00206342
					FGRRES_03279	-1.89419	0.000155162	0.00149791
					FGRRES_03285	-2.58794	8.69494e-05	0.000937579
					FGRRES_03297	-2.16817	3.5262e-07	9.81241e-06
					FGRRES_03311	-1.62783	9.14005e-07	2.19017e-05
					FGRRES_03326	-1.31425	0.0020769	0.0119996
					FGRRES_03330	-1.44976	0.00318586	0.0166201
					FGRRES_03369	-1.10981	0.010004	0.0403709
					FGRRES_03372	-1.58179	0.00221424	0.0125252
					FGRRES_03386	-1.6983	0.000501737	0.00388678
					FGRRES_12445	-1.51189	0.00539618	0.0247511
					FGRRES_03403	-2.84961	8.52389e-08	3.1061e-06
					FGRRES_16272	-1.7327	1.041e-09	8.91646e-08
					FGRRES_03420	-1.68479	0.000736045	0.00525057
					FGRRES_03422	-2.0423	5.91211e-05	0.000680005
					FGRRES_03437	-1.65098	0.00204007	0.0118395
					FGRRES_03479	-2.49565	5.3622e-05	0.000632736
					FGRRES_03499	-1.81282	1.80156e-07	5.63663e-06
					FGRRES_03526	-1.49955	0.00026613	0.00230894
					FGRRES_03527	-6.7239	1.88672e-50	5.69649e-47
					FGRRES_16251	-1.97907	0.00474731	0.0224925	Positive regulatory protein
					FGRRES_03543	-3.59237	0.00593303	0.0266171
					FGRRES_16249	-3.07686	1.43115e-14	6.64769e-12
					FGRRES_16243	-4.10643	6.26414e-49	1.51304e-45
					FGRRES_03573	-2.11617	9.86272e-07	2.33096e-05
					FGRRES_03582	-1.09318	0.00147242	0.00919463
					FGRRES_03583	-3.48245	0.000414215	0.00333729
					FGRRES_03586	-1.57742	0.00394831	0.0196472
					FGRRES_03596	-3.48869	1.28407e-12	3.52447e-10
					FGRRES_03599	-1.82051	0.000713023	0.0051257
					FGRRES_12408	-2.08516	6.75458e-06	0.000112517
					FGRRES_03621	-2.8639	1.08821e-09	9.12664e-08
					FGRRES_03643	-1.76019	0.00142503	0.00893103
					FGRRES_03688	-1.28763	0.00483378	0.0228317
					FGRRES_03704_M	-2.01745	0.000996017	0.00668129
					FGRRES_03708	-2.23747	5.42544e-08	2.16247e-06
					FGRRES_16218	-1.02381	0.001814	0.0108723
					FGRRES_03748	-1.35101	0.000269086	0.0023279
					FGRRES_03772	-1.42272	0.00215466	0.0122809	Drug resistance protein
					FGRRES_03775	-1.31353	0.000540411	0.00412811
					FGRRES_03778	-2.44148	0.000107406	0.00110867
					FGRRES_03779	-1.09991	0.0103253	0.0413732
					FGRRES_03789	-3.11699	8.28016e-14	2.85713e-11
					FGRRES_03818	-4.15211	0.00122511	0.00792482
					FGRRES_03819	-1.72703	0.000902754	0.00618059
					FGRRES_03827_M	-2.17152	7.68052e-07	1.90467e-05
					FGRRES_03839	-1.87394	5.40591e-05	0.000636327
					FGRRES_03851	-2.85078	1.48878e-08	7.36884e-07
					FGRRES_12366	-2.69438	1.51193e-09	1.15567e-07
					FGRRES_15209	-3.74324	1.79873e-13	5.57006e-11
					FGRRES_20183	-1.03316	0.0129483	0.0494032
					FGRRES_03860	-1.17225	0.00041127	0.00332012
					FGRRES_12365	-2.09808	0.00185594	0.011036
					FGRRES_03865	-1.753	0.000177777	0.00167474
					FGRRES_03869	-1.78158	1.24715e-05	0.000185948
					FGRRES_03891	-1.46573	0.00189182	0.0112328
					FGRRES_03897_M	-1.14048	0.0115703	0.0452068
					FGRRES_03900	-2.63616	1.05968e-05	0.000163028
					FGRRES_16181	-3.57832	8.62344e-13	2.47965e-10
					FGRRES_03937	-2.82395	2.15713e-08	1.01709e-06
					FGRRES_12348	-3.02938	2.32234e-10	2.80469e-08
					FGRRES_03984	-2.27164	0.000119818	0.00121294
					FGRRES_20188	-1.70422	8.39299e-07	2.04032e-05
					FGRRES_04001	-2.75658	6.49838e-10	6.48603e-08
					FGRRES_04003	-1.04166	0.000869121	0.0059945
					FGRRES_04009	-1.81915	6.66381e-05	0.000750036
					FGRRES_04018	-1.70309	1.07005e-06	2.47093e-05
					FGRRES_04019	-1.55105	3.0942e-05	0.000401381
					FGRRES_04021	-2.2024	4.68284e-06	8.28033e-05
					FGRRES_04039	-1.24791	0.00537011	0.0246878
					FGRRES_16163	-2.4641	5.10646e-11	8.00919e-09
					FGRRES_12324	-1.49394	0.000627017	0.00464284
					FGRRES_12323_M	-1.58469	1.62671e-06	3.48476e-05
					FGRRES_12322_M	-1.24049	0.00150814	0.00935964
					FGRRES_16161_M	-1.21625	0.00125462	0.00807246
					FGRRES_04065	-1.00224	0.0119407	0.0463692	Dihydroxyacetone synthase
					FGRRES_04072_M	-1.11771	0.00131015	0.0083409	Translation machinery-associated protein 20
					FGRRES_12311	-1.57606	0.00493606	0.0231506
					FGRRES_04080_M	-1.12413	0.00337049	0.0173584
					FGRRES_04081	-1.14182	0.00204406	0.0118456
					FGRRES_04087_M	-1.1057	0.000628061	0.00464773
					FGRRES_04090	-1.33891	3.41138e-06	6.32862e-05
					FGRRES_04099_M	-2.18159	7.33175e-10	7.08364e-08
					FGRRES_04135	-1.01419	0.000560236	0.00424999
					FGRRES_04138	-2.11569	3.1681e-10	3.71467e-08
					FGRRES_04151	-1.84174	1.87533e-08	8.98746e-07
					FGRRES_04169	-1.0621	0.000859115	0.00593312
					FGRRES_12288	-2.77278	2.16439e-08	1.01709e-06
					FGRRES_04228	-2.5627	8.52933e-09	4.81349e-07
					FGRRES_15234	-2.56618	4.34426e-09	2.79073e-07
					FGRRES_12287	-2.73735	6.34106e-08	2.43114e-06
					FGRRES_04230	-1.12422	0.00142261	0.00892515	Endo-chitosanase
					FGRRES_04233	-1.27263	0.00205093	0.0118797
					FGRRES_04235_M	-1.15505	8.25467e-06	0.000133278
					FGRRES_04242	-1.02312	0.00020711	0.00189637
					FGRRES_04257_M	-1.22161	3.29422e-05	0.000421444
					FGRRES_12281	-1.48584	3.74924e-05	0.000473636
					FGRRES_16130	-1.29863	0.000522058	0.00401777
					FGRRES_04287	-1.13439	0.000150984	0.00146343	Pentafunctional AROM polypeptide
					FGRRES_04288	-1.59022	0.0103636	0.0415003
					FGRRES_04303	-1.10019	0.000838686	0.0058245
					FGRRES_16125_M	-1.37916	0.00148586	0.00925916
					FGRRES_04343	-1.14563	2.59435e-05	0.00034621	Fructose-2,6-bisphosphatase
					FGRRES_04345	-2.26875	1.57912e-09	1.19943e-07
					FGRRES_04348	-2.45178	6.28432e-09	3.80865e-07
					FGRRES_04353	-1.2898	1.15463e-05	0.000173786
					FGRRES_04354	-1.02365	0.0052516	0.0242631
					FGRRES_04373	-2.06068	0.000170004	0.00161157
					FGRRES_04380	-3.27731	1.04206e-07	3.63727e-06
					FGRRES_04408	-8.89956	0	0
					FGRRES_04417	-1.19382	5.48085e-05	0.000642019
					FGRRES_04436	-1.36106	0.00455606	0.0218868
					FGRRES_04437	-1.6474	8.9683e-07	2.16188e-05
					FGRRES_04439	-1.22884	0.000337188	0.00280263
					FGRRES_04443	-1.57018	2.19702e-05	0.000300832
					FGRRES_04495	-1.45049	0.00239188	0.0132996
					FGRRES_04498_M	-1.97261	1.82938e-05	0.000257783
					FGRRES_04503	-1.69042	0.00125927	0.00809203
					FGRRES_04516	-1.29543	9.08091e-05	0.000967109
					FGRRES_04520_M	-1.63217	0.00244854	0.0135336
					FGRRES_04569	-2.42745	9.33898e-09	5.12668e-07
					FGRRES_04592	-3.33304	0.000238881	0.00211536
					FGRRES_04595_M	-1.62996	0.00612458	0.0272336
					FGRRES_04596	-4.20195	6.61941e-10	6.52177e-08
					FGRRES_04603	-3.354	0.0101764	0.0409016
					FGRRES_04604	-2.23807	6.2548e-08	2.40571e-06
					FGRRES_04606	-1.33546	0.000110648	0.00113824
					FGRRES_16084	-1.54106	2.65111e-06	5.1475e-05
					FGRRES_04621	-2.04352	0.00167126	0.0101428
					FGRRES_16079	-1.71941	8.67108e-07	2.09861e-05
					FGRRES_04686	-3.00259	8.05427e-07	1.98109e-05	Aldo-keto reductase yakc
					FGRRES_14018	-1.59931	0.00253826	0.0139444
					FGRRES_16058	-1.48503	0.000597097	0.00447341
					FGRRES_11542	-1.79153	0.00630679	0.0278084
					FGRRES_04708	-1.66966	0.000755596	0.00536784
					FGRRES_04710	-1.3523	0.00383416	0.0191898
					FGRRES_04735	-2.37911	0.00383582	0.0191902
					FGRRES_16407	-1.19546	0.000653918	0.00478919
					FGRRES_04743	-2.35645	1.4848e-05	0.00021657
					FGRRES_12607	-2.50863	7.22691e-07	1.81771e-05
					FGRRES_04763	-2.56001	1.07322e-05	0.000164483
					FGRRES_16413	-2.49963	5.85735e-09	3.57269e-07
					FGRRES_16414	-1.93381	0.000247548	0.00217533
					FGRRES_12622	-1.36747	0.00375193	0.0188722
					FGRRES_12623_M	-2.74172	4.3195e-14	1.63021e-11
					FGRRES_16434	-1.58088	0.00119854	0.00777798
					FGRRES_16439	-1.12046	0.0019662	0.0115383
					FGRRES_04888_M	-2.10654	0.000608321	0.00453499
					FGRRES_04890	-1.37312	4.62794e-07	1.2448e-05
					FGRRES_04891	-2.77014	2.0176e-10	2.51202e-08
					FGRRES_04900	-1.89695	0.00736807	0.0312774
					FGRRES_04918	-1.64684	0.00491919	0.0231074
					FGRRES_04935	-1.13868	0.00209063	0.0120461
					FGRRES_20242	-2.18899	9.85709e-08	3.48082e-06
					FGRRES_04952	-1.51153	1.07319e-06	2.47346e-05
					FGRRES_04953	-2.02566	1.86961e-06	3.8796e-05
					FGRRES_04956	-2.15205	4.39662e-08	1.79993e-06
					FGRRES_12654_M	-1.58308	0.000678021	0.00492983
					FGRRES_15269	-2.00344	0.00235331	0.0131587
					FGRRES_04964	-1.34358	0.000212027	0.00193111
					FGRRES_04967	-2.82499	2.3491e-07	7.05724e-06
					FGRRES_04968	-2.56967	9.79625e-10	8.63571e-08
					FGRRES_04969	-1.41513	6.01672e-06	0.000102923
					FGRRES_04972_M	-1.53521	0.000439697	0.00350973
					FGRRES_04977_M	-1.25261	0.000808872	0.00566304
					FGRRES_04981	-1.3073	1.09957e-05	0.000167671
					FGRRES_12665	-1.9925	7.53022e-05	0.000828256
					FGRRES_17633	-1.90164	1.42168e-07	4.70297e-06
					FGRRES_04997	-1.39693	8.4675e-06	0.000135987
					FGRRES_12667	-2.62126	5.55742e-07	1.46224e-05
					FGRRES_05013	-1.22187	4.9628e-06	8.68634e-05
					FGRRES_05019	-2.41378	3.02479e-08	1.34734e-06
					FGRRES_05022	-1.79649	7.56768e-07	1.88832e-05
					FGRRES_05023	-1.30263	2.84203e-06	5.43088e-05	Glycerol-3-phosphate dehydrogenase [NAD(+)]
					FGRRES_16449	-1.84212	3.04443e-07	8.7127e-06
					FGRRES_12669	-1.0366	0.00341807	0.0175585	1-aminocyclopropane-1-carboxylate deaminase
					FGRRES_05034	-1.2571	0.00560156	0.0254802
					FGRRES_05036	-1.18481	0.00048493	0.00379	Glutamine amidotransferase subunit pdxT
					FGRRES_05042	-1.98403	4.31894e-09	2.7893e-07
					FGRRES_05045	-1.7952	1.1555e-05	0.000173786
					FGRRES_05079	-1.2437	1.63594e-05	0.000234368
					FGRRES_05090	-1.71499	1.39459e-07	4.62705e-06	Leucine carboxyl methyltransferase 1
					FGRRES_05092	-1.59522	4.55353e-07	1.22752e-05
					FGRRES_16457	-1.37363	0.00731852	0.0311437
					FGRRES_16458	-2.43764	6.40157e-09	3.82731e-07
					FGRRES_12687	-2.23668	7.02519e-07	1.77126e-05
					FGRRES_05115	-2.21147	1.84203e-08	8.8985e-07
					FGRRES_05131	-1.24386	0.0129849	0.0494823
					FGRRES_05144	-1.66271	4.85626e-09	3.05464e-07
					FGRRES_12695	-1.08186	0.00461383	0.0220678
					FGRRES_05178	-2.50874	7.39484e-08	2.77352e-06
					FGRRES_17653	-1.16186	3.23162e-05	0.000414753
					FGRRES_17655	-1.46846	1.47112e-06	3.24616e-05
					FGRRES_05197	-1.61812	3.77269e-09	2.47624e-07
					FGRRES_05203	-1.7755	8.12581e-07	1.99462e-05	Meiotic coiled-coil protein 2
					FGRRES_16461	-1.35005	0.000192408	0.00178747
					FGRRES_05228	-2.48723	2.20447e-09	1.57535e-07
					FGRRES_05241	-3.29986	1.57293e-12	4.12964e-10
					FGRRES_05244	-1.16389	4.7366e-05	0.000573703
					FGRRES_05253	-1.41713	3.25907e-06	6.11177e-05
					FGRRES_05259	-2.23254	1.58717e-10	2.1064e-08
					FGRRES_16466	-1.24515	5.83938e-06	0.000100738
					FGRRES_05286	-1.25278	1.15131e-05	0.000173661
					FGRRES_05304	-1.38436	9.90768e-06	0.000154561
					FGRRES_15023	-1.39538	2.00781e-05	0.000278397	Probable kinetochore protein SPC24
					FGRRES_15291	-2.71299	0.00011332	0.00116177
					FGRRES_05334	-1.70276	1.1136e-05	0.000169382
					FGRRES_12718	-1.87514	1.58715e-06	3.41675e-05
					FGRRES_12719	-1.79799	4.52113e-05	0.000554332
					FGRRES_05362	-1.07532	0.00359727	0.0182462
					FGRRES_05376	-1.19113	3.95723e-06	7.1759e-05
					FGRRES_05394	-1.12207	0.000195153	0.00180589
					FGRRES_05400	-1.93137	3.6465e-08	1.53982e-06
					FGRRES_05406	-1.07884	0.00291768	0.0155915
					FGRRES_12736	-1.81841	1.67026e-06	3.56392e-05
					FGRRES_05442	-1.49533	4.72478e-06	8.33056e-05
					FGRRES_05444	-1.33866	7.92475e-05	0.000865346	Negative regulator of differentiation 1
					FGRRES_16484	-1.79354	2.3358e-07	7.03479e-06
					FGRRES_16489	-1.39723	1.13669e-05	0.000172028
					FGRRES_05471	-2.55987	0.00063549	0.00468834
					FGRRES_05472	-2.61941	1.00712e-08	5.45427e-07
					FGRRES_05476_M	-1.39909	0.00888466	0.0365837
					FGRRES_05479	-1.71536	3.05837e-08	1.34927e-06
					FGRRES_12747	-1.60551	2.4697e-09	1.7132e-07
					FGRRES_16492	-1.00372	0.000194606	0.00180372
					FGRRES_05522_M	-1.03548	0.000230486	0.0020665	ATP-dependent DNA helicase PIF1
					FGRRES_16497	-1.55249	4.50026e-07	1.21588e-05
					FGRRES_05551	-1.12499	4.18139e-05	0.000521142
					FGRRES_05552	-2.59416	1.29977e-09	1.03956e-07
					FGRRES_05553	-1.15087	8.92665e-05	0.000955737
					FGRRES_05559	-1.03327	0.00142742	0.00894139
					FGRRES_05565_M	-1.03958	0.000285423	0.00244553	CCR4-NOT transcription complex subunit 7
					FGRRES_12757	-1.02382	0.0056863	0.025759
					FGRRES_05570	-1.24474	0.000748126	0.00532104
					FGRRES_12758	-1.13056	0.000200416	0.00184624
					FGRRES_16502_M	-1.96039	3.1967e-08	1.39879e-06
					FGRRES_05577	-1.6222	6.1005e-06	0.000103915
					FGRRES_05580	-1.19282	1.90911e-05	0.000267475
					FGRRES_16503	-1.70286	3.0836e-05	0.000400437
					FGRRES_05590	-1.13536	8.8576e-05	0.000950312
					FGRRES_05592	-1.19483	0.00326991	0.0169415
					FGRRES_12767	-1.71585	7.55331e-09	4.32328e-07
					FGRRES_05628	-1.0611	0.000653109	0.00478919
					FGRRES_05635	-2.38544	2.45807e-11	4.71208e-09
					FGRRES_05645_M	-1.51191	9.10253e-06	0.000144837
					FGRRES_05662	-3.13855	1.63528e-07	5.26156e-06
					FGRRES_05667	-2.66566	1.81288e-10	2.28064e-08
					FGRRES_15312	-2.80381	3.00535e-06	5.68006e-05
					FGRRES_12779	-2.06286	2.75907e-05	0.000365127
					FGRRES_12780	-2.40215	8.66632e-05	0.000935328
					FGRRES_05700	-2.01486	1.29531e-09	1.03956e-07
					FGRRES_05703	-3.46269	6.59957e-06	0.000110699	3-dehydroshikimate dehydratase
					FGRRES_05704	-2.15967	2.8115e-06	5.39816e-05	Quinate dehydrogenase
					FGRRES_05705	-2.33132	0.000464578	0.00366713
					FGRRES_12790_1_M	-1.37505	1.7401e-06	3.68043e-05
					FGRRES_12792	-1.33979	0.00541748	0.0248205
					FGRRES_05715	-1.08073	0.00646721	0.0283295
					FGRRES_05716_M	-2.18345	1.31795e-08	6.68776e-07
					FGRRES_12793	-2.85861	4.5987e-09	2.93854e-07
					FGRRES_15316	-3.4235	1.27175e-07	4.27826e-06
					FGRRES_05724	-3.2693	1.04043e-18	8.37684e-16
					FGRRES_05730	-1.8219	3.6644e-06	6.71547e-05
					FGRRES_05731	-1.18784	0.00658644	0.0287236
					FGRRES_12798	-1.9338	1.46456e-06	3.23946e-05
					FGRRES_05738	-1.56656	1.68282e-06	3.57806e-05
					FGRRES_05742	-2.12189	3.45974e-08	1.48168e-06
					FGRRES_15318	-1.47288	0.00246052	0.0135812
					FGRRES_05746	-1.77023	6.39888e-06	0.000108386
					FGRRES_05749	-1.76957	1.63025e-07	5.26156e-06
					FGRRES_16536	-1.84767	0.000101529	0.00105978
					FGRRES_16539	-1.28296	0.00197687	0.0115784
					FGRRES_05760	-2.49578	2.27314e-09	1.60542e-07
					FGRRES_16546	-1.49211	0.000301879	0.00255486
					FGRRES_05783	-1.59242	2.7648e-05	0.000365127
					FGRRES_05785	-2.18703	6.37544e-08	2.43659e-06
					FGRRES_05798	-1.45866	0.00161214	0.00986311
					FGRRES_16551	-1.12917	0.00687501	0.029749
					FGRRES_05801	-2.26858	3.49165e-06	6.42814e-05
					FGRRES_16552	-2.91354	1.2903e-05	0.000190406
					FGRRES_05809	-2.81553	0.000265285	0.00230659
					FGRRES_05811	-1.91855	6.42454e-08	2.44761e-06
					FGRRES_05812	-1.61255	0.00859229	0.0355969
					FGRRES_16553	-2.28133	0.000223527	0.00202213
					FGRRES_12824	-2.09887	0.000822813	0.00574068
					FGRRES_12825	-2.54154	5.06309e-11	8.00919e-09
					FGRRES_12826	-1.99532	6.68328e-05	0.000750475
					FGRRES_05849	-2.24435	6.76785e-07	1.72437e-05
					FGRRES_12828	-1.88468	4.72863e-05	0.000573703
					FGRRES_16563	-1.20617	6.68636e-05	0.000750475
					FGRRES_20277	-2.60257	7.8968e-10	7.45075e-08
					FGRRES_05876	-1.07739	0.0085949	0.0355969
					FGRRES_05877_M	-1.10244	0.00029804	0.0025266
					FGRRES_05878	-2.09955	2.21939e-08	1.02749e-06
					FGRRES_12833	-1.94719	3.52867e-06	6.47655e-05
					FGRRES_05881	-1.87108	6.56984e-05	0.000742226
					FGRRES_16565_M	-1.89316	0.000367155	0.00300823
					FGRRES_16569	-1.27643	2.18964e-06	4.42952e-05
					FGRRES_05910	-1.18957	0.00344403	0.0176393
					FGRRES_12841	-1.22219	0.000831219	0.00578929
					FGRRES_12842	-1.36097	4.75873e-05	0.000574878
					FGRRES_05921	-1.00353	0.00145711	0.00910842
					FGRRES_05924	-1.6596	7.30155e-08	2.74904e-06
					FGRRES_05930	-1.45949	2.8216e-06	5.40038e-05
					FGRRES_05933	-1.92175	1.02463e-07	3.60773e-06
					FGRRES_05934	-1.57636	4.36874e-05	0.000541142
					FGRRES_05941	-2.24499	1.3264e-06	2.97749e-05
					FGRRES_05947	-1.357	0.00300078	0.0158962
					FGRRES_05949	-1.52376	9.90172e-06	0.000154561
					FGRRES_05957	-1.09076	0.00222761	0.012595
					FGRRES_05961	-1.71182	0.000272831	0.00235524
					FGRRES_05962	-1.05904	0.000910615	0.00621678
[truncated: 378 more rows]
