# Supplementary material for: Dicer-Like Proteins Regulate Sexual Development via the Biogenesis of Perithecium-Specific MicroRNAs in a Plant Pathogenic Fungus Fusarium graminearum
Source: Front Microbiol. 2018 Apr 26;9:818. doi: 10.3389/fmicb.2018.00818 (PMC5932338; doi:10.3389/fmicb.2018.00818)
Supplement: TABLE S4 — Summary statistics of the clean reads and the mapped reads in small RNA libraries of the wild-type strain PH-1, ΔFgdcl1, and ΔFgdcl1/2. [file Table_4.XLSX]

## Sheet: Sheet1
Table S4 Summary statistics of the clean reads and the mapped reads in small RNA libraries of the wild-type strain PH-1, ΔFgdcl1 and ΔFgdcl1/2
Samples		Unique sRNAs		Total sRNAs
		clean reads ( ≥18nt）	mapped reads	clean reads ( ≥18nt）	mapped reads
PH-1-0dps	Library 1	251488	192231	11736539	11447456
	Library 2	737738	390134	11768121	9020602
PH-1-7dps	Library 1	2070026	1385344	11364122	9622709
	Library 2	2958549	1603358	11846610	8588680
ΔFgdcl1	Library 1	2778470	2174190	11445459	10172593
	Library 2	3624278	2525262	10760883	8469463
ΔFgdcl1/2	Library 1	2282229	1919551	11281570	10484608
	Library 2	2643150	1837317	10678704	8689382
