# Supplementary material for: Dicer-Like Proteins Regulate Sexual Development via the Biogenesis of Perithecium-Specific MicroRNAs in a Plant Pathogenic Fungus Fusarium graminearum
Source: Front Microbiol. 2018 Apr 26;9:818. doi: 10.3389/fmicb.2018.00818 (PMC5932338; doi:10.3389/fmicb.2018.00818)
Supplement: TABLE S5 — The annotations of mapped small reads of the wild-type strain, ΔFgdcl1 and ΔFgdcl1/2. [file Table_5.XLSX]

## Sheet: Sheet1
Table S5 The annotations of mapped small reads of the wild-type strain, ΔFgdcl1 and ΔFgdcl1/2.
Samples*	Total reads							Unique reads
	mapped reads	gene_sense	gene_antisense	rRNA	tRNA	other small RNAs	un-annotated reads	mapped reads	gene_sense	gene_antisense	rRNA	tRNA	other small RNAs	un-annotated reads
PH-1-0dps	20468058	3426299	78817	2854541	27210	73439	14007752	582365	361393	27961	31259	1822	4194	155736
PH-1-7dps	18211389	6776375	2609423	3606342	59431	64875	5094943	2988702	1391405	486239	47543	1486	6641	1055388
ΔFgdcl1	18642056	9569244	1126415	3828503	92731	120737	3904426	4699452	3084910	295054	42345	1994	7917	1267232
ΔFgdcl1/2	19173990	10850053	187147	5752192	97877	118605	2168116	3756868	2719611	105241	44686	1617	8024	877689
* small RNA library 1 was merged with libraty 2
