# Supplementary material for: Dicer-Like Proteins Regulate Sexual Development via the Biogenesis of Perithecium-Specific MicroRNAs in a Plant Pathogenic Fungus Fusarium graminearum
Source: Front Microbiol. 2018 Apr 26;9:818. doi: 10.3389/fmicb.2018.00818 (PMC5932338; doi:10.3389/fmicb.2018.00818)
Supplement: TABLE S6 — The prediction and expression of novel perithecium-specific microRNA-like RNA (milRNAs). [file Table_6.XLSX]

## Sheet: perithecium-specific milRs
Table S6 The prediction and expression of novel perithecium-specific milRNAs
Id	mfe	sequece	location		expression*		ex-siRNA locus**
				wild-type(PH-1)	ΔFgdcl1	ΔFgdcl1/2
FgmilR-7dps-87-5p	-45.6	TCCTCTCCGGACCTCGAAACCC	intergenic	3145.38	1416.07	145.754
FgmilR-7dps-108-3p	-76.7	TCAGAGCGGTGATTGATCAAGATT	exon-antisense	2374.7	0	0	Y
FgmilR-7dps-106	-63.6	TGATAAATTGGTGTTGGTTG	exon-antisense	2336.53	1638.61	0	Y
FgmilR-7dps-108-5p	-76.7	TCTTGTCAATTATCGGTCTGATC	exon-antisense	1616.73	0	0	Y
FgmilR-7dps-37	-46.1	TGATGAGACTGGGACTCGAACCC	intergenic	229.494	0	0
FgmilR-7dps-89	-33.8	TGTCGAAGAAACTGTAAAGACC	exon-antisense	220.686	66.0612	0
FgmilR-7dps-45	-45.1	TAAACTGAGAAGATTAGGGCT	intergenic	76.8241	115.146	0
FgmilR-7dps-92	-23.9	TGTACTACTTGCACTCATGCCT	intergenic	49.4219	10.3336	0
FgmilR-7dps-87-3p	-45.6	GGTTTCGAGGCGAGGAGAGGTT	intergenic	48.4432	39.8582	14.5754
FgmilR-7dps-127	-65.9	TGCGGGCGAGAGAAGAGAGAA	intergenic	42.5713	8.48831	0
FgmilR-7dps-54	-26.4	TGAGAGCTCTCGTGATTCGACCG	exon-antisense	41.1033	0	0	Y
FgmilR-7dps-133	-51.2	TGATGTGAGGTCTCTGTCTGCCT	intergenic	39.146	14.0242	0
FgmilR-7dps-56-3p	-64	TCGAGAACGGCGGACTGGCACTC	exon-antisense	38.6567	0	0
FgmilR-7dps-110	-73.52	TTACACGGAGATCACATAACTC	exon-antisense	32.2955	0	0	Y
FgmilR-7dps-71	-69.4	TCAGCGAAGGTGTAGCAGGCATG	exon-antisense	29.8488	13.2861	0
FgmilR-7dps-120	-60.4	TAGGCAGTGTTGTTGCAGCTG	intergenic	28.8702	17.7147	0
FgmilR-7dps-09	-66	TAGGAAAGGCAGTTAACTAGGA	intergenic	27.4022	25.4649	0
FgmilR-7dps-112	-18.6	AAGAGTGTAGTTTAATTGGC	intergenic	23.9769	0	0
FgmilR-7dps-135	-108.1	GGCAGCATTGTTGACAGGGC	intergenic	22.509	30.2627	0
FgmilR-7dps-129	-31.4	TGAGAAGACATACTGTAGACT	intergenic	19.573	4.42868	0
FgmilR-7dps-131	-35.6	TACCCATGTAGTTTCGATTGT	exon-antisense	19.0837	4.42868	0	Y
FgmilR-7dps-57	-19.9	TAGACATATCTCTTTCGCGGCC	intergenic	18.5944	2.95246	0
FgmilR-7dps-61	-30.8	TCCTTGGACTTCTTGATCTC	intergenic	15.6584	0	0
FgmilR-7dps-21-3p	-48.4	TAGGAACAGAGATCATTTGAAC	intergenic	15.1691	0	0
FgmilR-7dps-121	-40.9	TTTCCGAGCTGTTCAACATCACT	intergenic	12.2331	0	0
FgmilR-7dps-21-5p	-48.4	TCATGTGATGTCTGTCTGGC	intergenic	11.7438	0	0
FgmilR-7dps-114	-89.25	CCTTGTTCCTCTGTTTCTCTC	intergenic	11.7438	14.3932	0
FgmilR-7dps-107	-27.7	AGCGAAGTAGCTACCTGATACA	intergenic	11.7438	0	0
FgmilR-7dps-116	-24.8	TGCAAGTGATGATCTCTGGGGGC	exon-antisense	10.2758	7.01208	0	Y
FgmilR-7dps-126	-27.9	AGGCGTTTGTCGGTATGGGCC	intergenic	10.2758	3.69057	2.73289
FgmilR-7dps-101	-47.9	AATTCCTGTTGTTCGTCGTTGCC	exon-antisense	10.2758	0	0
FgmilR-7dps-26	-44.6	TGCCGGTCGAAGTTCTTTGAGA	exon-antisense	8.80786	0	0
FgmilR-7dps-40	-21.6	TAGGACGACTCAAACTGGCACT	intergenic	8.31853	0	0
FgmilR-7dps-47	-89.9	TGACCGAGGACGTAGTCTACCAA	intron	7.82921	0	0
FgmilR-7dps-88	-28	AGAGCTGTAGGTCACCCTGTA	exon-antisense	7.82921	0	0
FgmilR-7dps-23	-35.8	ACCCAGATAGATCTTCGGCGAA	intergenic	7.33988	0	0
FgmilR-7dps-13	-38.1	TACGTTGGTCTTGCAGAGAACAA	intron	7.33988	5.90491	0
FgmilR-7dps-67	-36.2	TCATACTCTGACTGCACCCGAA	intergenic	7.33988	5.90491	0
FgmilR-7dps-17	-31.8	CATCATGAAGAGAGCTGGACCC	exon-antisense	6.85056	0	0
FgmilR-7dps-76	-62.2	ACCGGGACATGTAGTACGCAA	exon-antisense	6.85056	0	0
FgmilR-7dps-82	-22.9	TGAGGGGATAGTCGGTAGTCGA	exon-antisense	6.85056	0	0
FgmilR-7dps-10	-57.6	TAGTAGAATTCCGGCTTGGCCCT	intergenic	5.8719	4.42868	0
FgmilR-7dps-118	-51.24	TAGATCGAGCCGTCGATGTGC	exon-antisense	5.8719	0	0	Y
FgmilR-7dps-42	-26.8	TGAGAAGGTCGAAGACATGTCGC	intergenic	5.8719	0	0
FgmilR-7dps-128	-31.6	CCCTGAGGAGCACTTTGACACCT	exon-antisense	5.8719	2.95246	16.8528
FgmilR-7dps-119	-64.9	TTTTGGTTCAGTTTGGCTCGCGG	intergenic	5.38258	0	0
FgmilR-7dps-32	-23.9	TACTTGAGATCCTGACAAGAGG	exon-antisense	5.38258	0	0
FgmilR-7dps-124	-65.2	TGGCACTGTAGAAGAATTCGACA	exon-antisense	5.38258	0	0
FgmilR-7dps-44	-47.9	TGCGTCGGCCGAAGGAAGAGAA	exon-antisense	4.89325	0	0
FgmilR-7dps-50	-46.3	TCCTGTAGACTTAATTCAGCCT	exon-antisense	4.89325	0	0
FgmilR-7dps-73	-51.8	TCGTATCGAGGCTTTGCTTGTT	intergenic	4.89325	0	0
FgmilR-7dps-77	-29.2	AGAGAATGCTCTCAAGGAGGAC	intergenic	4.89325	0	0
FgmilR-7dps-81	-90.02	ATTCTAGACTTGTAGTGCGAGCC	intergenic	4.89325	0	0
FgmilR-7dps-98	-47.5	ATCCATTGCAGTCAAGACTGGGC	intron	4.89325	0	0
FgmilR-7dps-80	-45.2	GAATCGGATGGATAGGCGGAGCC	intergenic	4.89325	0	0
FgmilR-7dps-134	-53.9	AAGGACGAGAAGAACACTGCCAA	exon-antisense	4.89325	4.79774	0
FgmilR-7dps-31	-33.5	TGAGGACAGTGACCAAGAATGGC	intergenic	4.40393	0	0
FgmilR-7dps-22	-27.9	TGCTCGCGATCGCAAAAAGGC	intergenic	4.40393	0	0
FgmilR-7dps-03	-26.2	TGACCGCCGTTGTGATCTCAGC	exon-antisense	4.40393	0	0
FgmilR-7dps-33	-112.2	TAAGATTGAGAGCCTGGCTAC	exon-antisense	4.40393	0	0
FgmilR-7dps-69	-51.7	TAGGCAGCGTAGAACAATAGAA	intergenic	4.40393	0	0
FgmilR-7dps-109	-42.8	TGTAGACAGTGATTCTCTGGCCT	intergenic	4.40393	0	0
FgmilR-7dps-04	-64.9	TAGGCAGGAAGGCATGTAGAGC	exon-antisense	3.9146	0	0
FgmilR-7dps-06	-84	TCGGACAATCGGAAGTCTTGGC	intergenic	3.9146	0	0
FgmilR-7dps-123	-45.6	TGCGTACTCTGGGACTTGGCCT	exon-antisense	3.9146	2.21434	0
FgmilR-7dps-122	-87.5	TACCGCTGTCGACATGATTTACT	intron	3.9146	16.6076	0
FgmilR-7dps-68	-56.42	TTGTAATCGCGGAGTTCTTTGC	intron	3.9146	0	0
FgmilR-7dps-84	-42.6	CGACCTTGGATCTCGCCTGCGCC	intergenic	3.9146	0	0
FgmilR-7dps-18	-68.24	TATCCAGTTCGTTCGTAGGCT	exon-antisense	3.42528	0	0
FgmilR-7dps-115	-60	AGGGCGAGTGAGATGGTGAAGGA	intergenic	3.42528	0	0
FgmilR-7dps-117	-104.5	TGCCACGGAGTCTGAAGAGT	intergenic	3.42528	0	0
FgmilR-7dps-14	-49	TTGTGTCGTCACTGTCGCCAGCC	intergenic	3.42528	0	0
FgmilR-7dps-46	-34.6	TCTGGGACTCGCTACCACCGGGC	exon-antisense	3.42528	0	0
FgmilR-7dps-48	-35.3	TGCTGTGTGATCTGATGTTCCT	intergenic	3.42528	0	0
FgmilR-7dps-49	-26.4	TCAACTCGAGGGACTCTACAAAC	intergenic	3.42528	0	0
FgmilR-7dps-51	-43.5	TGCCATTGTTGGTTGTGGGGCC	intergenic	3.42528	0	0
FgmilR-7dps-72	-118.5	TGCACTCGTGCCTGTAGGAACT	exon-antisense	3.42528	0	0
FgmilR-7dps-74-5p	-19.3	TGCGGCGAATAGAATATTGAC	exon-antisense	3.42528	0	0
FgmilR-7dps-63	-27.5	AGAGAAGTTGGACCAAGGTTAAA	intergenic	3.42528	0	0
FgmilR-7dps-65	-25.6	TGGCGGATGAGTGTTCTGGAGG	exon-antisense	3.42528	0	0
FgmilR-7dps-130	-89.3	GCGAGGTTGTCGAGAAGGGC	exon-antisense	3.42528	0	0
FgmilR-7dps-105	-30.06	TGAGAGGTCGATCGAATGGAAGT	intergenic	3.42528	0	0
FgmilR-7dps-30	-122.2	TACTTGGCTTGGATCGATGACGT	exon-antisense	2.93595	0	0
FgmilR-7dps-08	-35.5	TAGTGGATTAGATCTTAGATGAT	intergenic	2.93595	0	0
FgmilR-7dps-20	-46	TATGCTACTGCTGAGCCTGACCT	intergenic	2.93595	0	0
FgmilR-7dps-11	-93.2	TGCGCGACACGAGACTGGCTCT	exon-antisense	2.93595	0	0
FgmilR-7dps-12	-67.02	TAGGTAGTTATCTGTTCAATATC	intron	2.93595	0	0
FgmilR-7dps-25	-63.2	AAGGGCTAGACGAGGCACACATC	intergenic	2.93595	0	0
FgmilR-7dps-27	-37.6	TAGCCATTGTAGACGCCGCAAG	exon-antisense	2.93595	0	0
FgmilR-7dps-15	-70.56	TTTGAACAAGACGGCTCCTAGGA	exon-antisense	2.93595	0	0
FgmilR-7dps-29	-27.9	TGTTGGATGAGGTCGGTTTCGGA	exon-antisense	2.93595	0	0
FgmilR-7dps-34-5p	-47.6	TACCGTGACTCGCTCTTTTGTGA	intergenic	2.93595	0	0
FgmilR-7dps-35	-24.72	TGGCTCGACGATCGTTACTGC	exon-antisense	2.93595	0	0
FgmilR-7dps-36	-73.9	AAGGATTTCAGCTCTGACCAGTG	intergenic	2.93595	0	0
FgmilR-7dps-125	-94.2	TGATATGTCTGTACTTGGGTC	intergenic	2.93595	0	0
FgmilR-7dps-38	-29.9	GTTGCTGGACTTAATGTATTC	intergenic	2.93595	0	0
FgmilR-7dps-39	-82.5	TGCGGCTGGATACGACATACTGC	exon-antisense	2.93595	0	0
FgmilR-7dps-41	-44.61	CTGTCGATAGCTTGGCCTGGCA	intron	2.93595	0	0
FgmilR-7dps-53	-28.5	TGAGGATACTATGATTCTGGGCA	exon-antisense	2.93595	0	0
FgmilR-7dps-70	-61	TGTCCATGGTATTGTAGAGCTCA	exon-antisense	2.93595	0	0
FgmilR-7dps-58	-34.3	TCGAGAAGGGCTTCGTCGGTC	exon-antisense	2.93595	0	0
FgmilR-7dps-75	-24.1	GTACTCAAACTCTGTGTCTTGGT	intergenic	2.93595	0	0
FgmilR-7dps-62	-32.3	TGATCAGACTGACCATGACGCCT	intergenic	2.93595	0	0
FgmilR-7dps-83-5p	-96.62	TGAGGACATTCTGCGCATATGCC	exon-antisense	2.93595	0	0
FgmilR-7dps-95	-33.5	TTTCGTCAGGGCCCCGTGGAACA	exon-antisense	2.93595	0	0
FgmilR-7dps-97	-31.44	CGGCGTATGATGATTTCTCTGAC	exon-antisense	2.93595	0	0
FgmilR-7dps-99	-23	TCGAGACGTAGTAGCATAGTTTA	intergenic	2.93595	0	0
FgmilR-7dps-79	-76.8	TGTTGTTGGGCCGTAGTAGAA	intergenic	2.93595	0	0
FgmilR-7dps-86	-25.9	TAACCTGTGGTCGCGTCTGAAA	exon-antisense	2.93595	0	0
FgmilR-7dps-102	-42	TTTGGCTGATCGACTCTGTTGGA	intergenic	2.93595	0	0
FgmilR-7dps-104	-52.82	AGACTCGTCGTACATTGCACCCT	intergenic	2.93595	0	0
FgmilR-7dps-05	-31.01	TTGGCAGCTGAGAAAAAGAATAG	intergenic	2.44663	0	0
FgmilR-7dps-01	-25.1	TGAGATACTCTTGAAGCTGTGCT	exon-antisense	2.44663	0	4.09934
FgmilR-7dps-07	-76	TCGCCCTTTGTAGACCAGACCC	intergenic	2.44663	0	0
FgmilR-7dps-19	-51	TGTAGAGCGCTGGATGGAGAA	exon-antisense	2.44663	0	0
FgmilR-7dps-24	-47.8	TAGCTTGGAATCACGGATAGAAC	intergenic	2.44663	0	0
FgmilR-7dps-02	-24.2	TCACGACAGATCGCTCCTGCTTG	exon-antisense	2.44663	0	0
FgmilR-7dps-16-3p	-30	TGTAGCTCGTGTTCTTATATCCT	intergenic	2.44663	0	0
FgmilR-7dps-28	-20.3	TATCGTAGAGCATGCCCGGAGA	intergenic	2.44663	0	0
FgmilR-7dps-43	-44.1	TCTGCGGATGCTAACTCGGCGTC	exon-antisense	2.44663	0	0
FgmilR-7dps-52	-21.3	TCTCGGATTACCCTGCAGCCT	intergenic	2.44663	0	0
FgmilR-7dps-66	-39.7	TATTGTCTGGACGAGCAGGTGCT	exon-antisense	2.44663	0	0
FgmilR-7dps-55	-41.3	TGGACGGAACTCAGTACAATAC	intergenic	2.44663	0	0
FgmilR-7dps-59	-58.1	TGCGATGTGGGAATGAAGACAA	intergenic	2.44663	0	0
FgmilR-7dps-60	-61	TGAGGTCCGGTCCTGTAGATGGT	intergenic	2.44663	0	0
FgmilR-7dps-64	-41.6	TGCCCGGTCGCAACAGTCGCTG	intergenic	2.44663	0	0
FgmilR-7dps-78	-37.7	TAGGTCTTGCCATCATCGTCGA	exon-antisense	2.44663	0	0
FgmilR-7dps-132	-79.44	AGTACGAGGAGAGGCGCAGGGC	exon-antisense	2.44663	0	0
FgmilR-7dps-93	-31.5	TCATGTAGAACGAGTATTAACC	intergenic	2.44663	0	0
FgmilR-7dps-94	-103.1	TAGAGGAGCTTCTGACAAAGA	exon-antisense	2.44663	0	0
FgmilR-7dps-96	-51.02	TGGCGCGCCCAGAAAGAGGAC	exon-antisense	2.44663	0	0
FgmilR-7dps-85	-73	ACCGGACAAGGAGCCAGAGCCA	exon-antisense	2.44663	0	0
FgmilR-7dps-100	-70.72	TACAAGGAAATGATCGATAAGCA	intergenic	2.44663	0	0
FgmilR-7dps-90	-39.9	TAGAGCGACTGGCTTTGCTGGCC	exon-antisense	2.44663	0	0
FgmilR-7dps-103	-24.8	TTTTTAAGCTGTCGTTATGATA	intergenic	2.44663	0	0
FgmilR-7dps-111	-41.05	TGCTTGATAATGGCTGAACGCCT	intergenic	2.44663	0	0
FgmilR-7dps-136	-58.5	GACGAGATGATGGACTTTGGC	exon-antisense	2.44663	0	0
FgmilR-7dps-91	-27.8	CATCCTCCAGCTGATCTCGGCC	intergenic	2.44663	0	0
FgmilR-7dps-113	-18.31	ATTTACATCATTGTTCGGACT	intergenic	2.44663	0	0
FgmilR-7dps-34-3p	-47.6	ACCCGGATGACGACTCGCATTAGA	intergenic	1.46798	0	0
FgmilR-7dps-16-5p	-30	GGACCCGAAGATCGCTGGCACACC	intergenic	0.978651	0	0
FgmilR-7dps-74-3p	-19.3	CAACTTGCTGTTCGGGCCCTGCAG	exon-antisense	0.978651	0	0
FgmilR-7dps-83-3p	-96.62	CGTTTGCGCAGAACTGGACGAAG	exon-antisense	0.978651	0	0
* the expressions of milRs were normolized by TPM formula
** whether the milRNAs and highly expressed ex-siRNA candidates share common locus gene.Y means yes.

## Sheet: asexual milRs
Table 2.The prediction and expression of novel asexual milRNAs
Id	mfe	sequence	location	expression*
FgmilR-0dps-01	-66	TAGGAAAGGCAGTTAACTAGGA	intergenic	41.2592
FgmilR-0dps-02	-46.7	CTCTGGACAAGTTGCGCACCCA	intergenic	3.75083
FgmilR-0dps-03	-31.2	CTCCCGCGTTGCTGTTCTCCTG	intergenic	4.68854
FgmilR-0dps-04	-46.9	GATTTTGCTCGATACTGTCCT	intergenic	5.15739
FgmilR-0dps-05	-55.7	TTATATATTTTTTGACTGTCA	intergenic	80.174
FgmilR-0dps-06	-89.5	CCCGGGTAGGACCTCTCTTTTT	intergenic	3.75083
FgmilR-0dps-07	-45.1	TAAACTGAGAAGATTAGGGCT	intergenic	377.427
FgmilR-0dps-08	-39.1	CGATTGATCGGCTCTGGCACT	intergenic	3.28198
FgmilR-0dps-09	-20.9	CACTCACTCTGTTCAAAGCCT	intron	17.3476
FgmilR-0dps-10	-26.7	CTTCCAGAGGACGATTCGTAA	exon-antisense	2.81312
FgmilR-0dps-11	-74.5	ACCTGAGCTCTGCACTTTCGAA	intergenic	2.34427
FgmilR-0dps-12	-35.8	CCCTGGAAAACTGTTGAACGCC	exon-antisense	5.62625
FgmilR-0dps-13	-76.7	GCGGAGAGGGACCTGGATCCA	intergenic	803.616
FgmilR-0dps-14	-142.34	TCTGGCATTGTTGTGATGAAG	intergenic	4.68854
FgmilR-0dps-15	-36.4	TGGGAATAGAGCTTGCTAGT	exon-antisense	6.56396
FgmilR-0dps-16	-89.25	CCTTGTTCCTCTGTTTCTCTC	intergenic	7.97052
FgmilR-0dps-17	-36.9	CTTGGACAGGTCAGCACTCA	intergenic	2.81312
FgmilR-0dps-18	-45.6	TGCGTACTCTGGGACTTGGCCT	exon-antisense	3.75083
FgmilR-0dps-19	-27.9	AGGCGTTTGTCGGTATGGGCC	exon-antisense	3.28198
FgmilR-0dps-107	-27.7	AGCGAAGTAGCTACCTGATACA	intergenic	37.5083
* the expressions of milRs were normolized by TPM formula
