# Supplementary material for: Dicer-Like Proteins Regulate Sexual Development via the Biogenesis of Perithecium-Specific MicroRNAs in a Plant Pathogenic Fungus Fusarium graminearum
Source: Front Microbiol. 2018 Apr 26;9:818. doi: 10.3389/fmicb.2018.00818 (PMC5932338; doi:10.3389/fmicb.2018.00818)
Supplement: TABLE S7 — The prediction, expression, and annotation of target genes. [file Table_7.XLSX]

## Sheet: Sheet1
Table S7 The prediction, expression, and annotation of target genes
milR ID	target gene	score*	r**	expression***		KEGG annotation	GO annotation	gene annotation****
				ΔFgdcl1 vs PH-1	ΔFgdcl1/2 vs PH-1
FgmilR-7dps-108-3p	FGRRES_09213_M	0	-0.0393498	-0.917722	0.62252
FgmilR-7dps-89	FGRRES_15372_06616_M	0	0.984257	-0.81416	-0.984944	K01210
FgmilR-7dps-89	FGRRES_13953	2.5	-0.921288	0.330726	0.296879
FgmilR-7dps-127	FGRRES_16933	3.5	0.93073	-0.362678	-0.937216
FgmilR-7dps-127	FGRRES_15848	4	0.626097	-0.313231	-0.099415
FgmilR-7dps-54	FGRRES_12642	0	N/A	#N/A	#N/A		GO:0016021,GO:0006357,GO:0008270,GO:0000981,GO:0006950,GO:0005634
FgmilR-7dps-133	FGRRES_09145	4	-0.997546	0.454954	0.712799		GO:0016491,GO:0055114
FgmilR-7dps-56-3p	FGRRES_05846	0	-0.320616	-0.590129	1.19357
FgmilR-7dps-71	FGRRES_05961	0	0.996661	-0.591593	-1.71182	K03511
FgmilR-7dps-71	FGRRES_16749_M	4	-0.908794	0.00762424	0.0450149	K17974	GO:0000166,GO:0003723
FgmilR-7dps-112	FGRRES_10616	4	0.975158	-1.22554	-1.97228		GO:0005515
FgmilR-7dps-131	FGRRES_09076	4	-0.972133	0.38521	0.379971	K14326	GO:0001172,GO:0003968,GO:0005524,GO:0006144,GO:0031379
FgmilR-7dps-131	FGRRES_13165	0	0.947041	-0.157038	-0.351391
FgmilR-7dps-131	FGRRES_05203	4	0.996932	-0.978252	-1.7755		GO:0005737,GO:0003723	Meiotic coiled-coil protein 2
FgmilR-7dps-116	FGRRES_07420	4	0.861161	-1.03282	-1.49357	K09175	GO:0000790,GO:0000978,GO:0000122,GO:0031536,GO:0045944
FgmilR-7dps-21-3p	FGRRES_16103	4	-0.558785	0.359663	2.22434		GO:0005515
FgmilR-7dps-116	FGRRES_15015_M	0	0.931251	-1.0542	-2.35068		GO:0005515
FgmilR-7dps-21-5p	FGRRES_04494	4	-0.756649	1.56375	0.725966
FgmilR-7dps-107	FGRRES_17177	4	-0.867707	0.451486	0.791294		GO:0016021,GO:0006950,GO:0055085
FgmilR-7dps-116	FGRRES_08579	3.5	-0.719123	0.995798	0.965028		GO:0005886,GO:0016021,GO:0000293,GO:0006826,GO:0015677,GO:0055114
FgmilR-7dps-120	FGRRES_16904	4	-0.989252	0.638036	1.05767	K08803	GO:0004672,GO:0005515,GO:0005524,GO:0006468V
FgmilR-7dps-61	FGRRES_06382	4	-0.999888	0.908358	0.896747		GO:0005634,GO:0000981,GO:0008270,GO:0006357
FgmilR-7dps-61	FGRRES_11111	4	-0.80293	0.975265	0.471308	K19564	GO:0016021,GO:0015171,GO:0003333
FgmilR-7dps-61	FGRRES_03619_M	4	-0.30896	-0.326405	0.785325
FgmilR-7dps-61	FGRRES_20005	4	N/A	#N/A	#N/A
FgmilR-7dps-61	FGRRES_17070	4	-0.723759	1.07071	0.399517
FgmilR-7dps-61	FGRRES_01522	4	-0.497813	0.173145	-0.000536883	K17550	GO:0000164,GO:0005634,GO:0005829,GO:0072357,GO:0004865,GO:0005515,GO:0043085,GO:0043086,GO:0043666,GO:0045842,GO:0051457	Phosphatase 1 regulatory subunit SDS22
FgmilR-7dps-61	FGRRES_09838	4	0.903332	-0.357218	-0.192558		GO:0005634,GO:0030915,GO:0035861,GO:0003684,GO:0033676,GO:0000724,GO:0051304,GO:0071139
FgmilR-7dps-61	FGRRES_08691	4	-0.404957	0.201563	-0.0287933	K11227	GO:0005634,GO:0005829,GO:0005934,GO:0005935,GO:0031416,GO:1990315,GO:0004596,GO:0004708,GO:0004715,GO:0005078,GO:0005524,GO:0000169,GO:0000208,GO:0006972,GO:0007015,GO:0010971,GO:0017196,GO:0018108,GO:0030996,GO:0034605,GO:0036283,GO:0046777,GO:1990263,GO:1990497,GO:0042967	MAP kinase kinase PBS2
FgmilR-7dps-61	FGRRES_05384	4	-0.796857	0.32384	0.716778		GO:0000139,GO:0005351,GO:0008643,GO:0015992,GO:0016021
FgmilR-7dps-61	FGRRES_10353_M	4	-0.576164	0.0556979	0.480901		GO:0005935,GO:0005096,GO:0005515,GO:0007120,GO:0007121,GO:0007165,GO:0031578,GO:0036267,GO:0043547
FgmilR-7dps-61	FGRRES_05445_M	4	N/A	#N/A	#N/A
FgmilR-7dps-135	FGRRES_06452	3	N/A	#N/A	#N/A		GO:0016798,GO:0016810,GO:0045493,GO:0006807
FgmilR-7dps-135	FGRRES_09028	3	0.971201	0.295805	-0.426285		GO:0016491,GO:0019295,GO:0055114	General stress protein 39
FgmilR-7dps-135	FGRRES_09366	3.5	-0.904058	0.330817	1.18585	K01199	GO:0005975,GO:0004553
FgmilR-7dps-135	FGRRES_09637	3.5	-0.512012	0.212427	0.283436
FgmilR-7dps-135	FGRRES_11035_M	3.5	N/A	#N/A	#N/A
FgmilR-7dps-135	FGRRES_03598	4	-0.998	-0.436917	0.664253		GO:0008152,GO:0016787
FgmilR-7dps-135	FGRRES_01834	4	0.710773	-0.748447	-2.31752		GO:0005515
FgmilR-7dps-135	FGRRES_09966	4	0.47715	-0.185239	-0.24609	K03238	GO:0005829,GO:0005850,GO:0016282,GO:0043614,GO:0003729,GO:0003743,GO:0031369,GO:0001731,GO:0005840,GO:0006446
FgmilR-7dps-135	FGRRES_06942	4	0.0209464	0.240486	0.172746	K13336	GO:0005779,GO:0005783,GO:0030674,GO:0032581,GO:0045033,GO:0045046
FgmilR-7dps-135	FGRRES_07905	4	-0.735147	-0.455085	0.0244528
FgmilR-7dps-135	FGRRES_10551	4	-0.920268	-0.407848	0.209935		GO:0009405,GO:0005576
FgmilR-7dps-135	FGRRES_07540	4	0.571134	-0.352077	-0.566747	K05291	GO:0042765,GO:0016255,GO:0003923
FgmilR-7dps-135	FGRRES_04288	4	0.575916	-0.840867	-1.59022		GO:0000502,GO:0005634,GO:0000978,GO:0001077,GO:0046872,GO:0000122,GO:0006282,GO:0032436,GO:0036003
FgmilR-7dps-135	FGRRES_09454	4	0.494993	-0.194891	-0.266529	K14293	GO:0000176,GO:0005643,GO:0005737,GO:0034399,GO:0005087,GO:0008536,GO:0008565,GO:0006606,GO:0006612,GO:0006656,GO:0043547,GO:0051292,GO:0060188
FgmilR-7dps-120	FGRRES_15718	4	-0.969085	0.116358	0.626284
FgmilR-7dps-120	FGRRES_11035_M	4	N/A	#N/A	#N/A
FgmilR-7dps-106	FGRRES_02869_M	4	-0.973124	0.307823	2.13491		GO:0055085,GO:0016021
FgmilR-7dps-106	FGRRES_15703	2	-0.860381	1.88064	2.1589		GO:0008152,GO:0003924,GO:0005525
FgmilR-7dps-106	FGRRES_11924	2.5	0.879939	0.0581303	-0.243374		GO:0030170,GO:0047536,GO:0008793,GO:0006554,GO:0009085,GO:0000162,GO:0006571,GO:0009094,GO:0009821
FgmilR-7dps-106	FGRRES_07543	4	-0.533298	0.279086	0.210796		GO:0016021,GO:0022891,GO:0008643,GO:0055085
FgmilR-7dps-106	FGRRES_07396	2.5	0.781252	-0.27561	-0.304547	K13118
FgmilR-7dps-106	FGRRES_17144	3.5	0.88847	-0.919985	-1.53594		GO:0051287,GO:0055114,GO:0016616,GO:0016884,GO:0016740
FgmilR-7dps-106	FGRRES_10987	2.5	-0.959576	1.01604	1.51654
FgmilR-7dps-106	FGRRES_07813	4	-0.704602	1.05179	1.02024
FgmilR-7dps-106	FGRRES_05158	4	0.362243	-0.434457	-0.229449
FgmilR-7dps-61	FGRRES_06662	4	0.948918	-0.594448	-0.375057		GO:0005684,GO:0005515,GO:0045292
FgmilR-7dps-61	FGRRES_08649	2.5	0.941915	-0.295014	-0.475566		GO:0003677,GO:0004519,GO:0016757,GO:0006284,GO:0090305
FgmilR-7dps-61	FGRRES_07368	2.5	-0.653599	0.238073	0.928421		GO:0005634,GO:0000981,GO:0003677,GO:0008270,GO:0006357
FgmilR-7dps-61	FGRRES_00314	3.5	-0.107364	-0.0465082	0.0653244		GO:0005975
FgmilR-7dps-61	FGRRES_09747	2.5	0.282317	0.0522438	-0.173895		GO:0005829,GO:0003723,GO:0016071,GO:0042175,GO:0008298,GO:0005844,GO:0007088,GO:0005783
FgmilR-7dps-61	FGRRES_16973	2.5	0.0418911	0.200325	-0.272796		GO:0008152,GO:0016787
FgmilR-7dps-61	FGRRES_11878_M	2.5	0.996318	-0.534261	-0.603501	K11294	GO:0001651,GO:0005739,GO:0000166,GO:0003697,GO:0003723,GO:0006364
FgmilR-7dps-61	FGRRES_09825_M	1.8	-0.943907	0.388399	0.551219
FgmilR-7dps-61	FGRRES_16516	4	0.139959	-0.234226	0.125535	K12879	GO:0006283,GO:0006310,GO:0003676,GO:0000781,GO:0031124,GO:0006368,GO:0000445,GO:0000446,GO:0006406
FgmilR-7dps-61	FGRRES_16161_M	2.2	0.991433	-0.968809	-1.21625	K13690	GO:0046872,GO:0006355,GO:0016757
FgmilR-7dps-61	FGRRES_17403	2.5	N/A	#N/A	#N/A		GO:0003979,GO:0016628,GO:0051287,GO:0000271,GO:0055114,GO:0005982,GO:0005985,GO:0009117	UDP-glucose 6-dehydrogenase
FgmilR-7dps-61	FGRRES_01217	3	1	-0.875885	-0.887243	K01955	GO:0005739,GO:0005951,GO:0003824,GO:0005524,GO:0046872,GO:0000050,GO:0006526	Carbamoyl-phosphate synthase arginine-specific large chain
FgmilR-7dps-61	FGRRES_16971_M	2.5	0.931258	-0.410768	-0.245476
FgmilR-7dps-61	FGRRES_01839	3.5	0.908076	-0.287527	-0.539196	K02685	GO:0005635,GO:0005658,GO:0005829,GO:1990077,GO:0003677,GO:0003896,GO:0046872,GO:0051539,GO:0000731,GO:0006269,GO:0006270,GO:0006273,GO:0006302,GO:0005730,GO:0006351	DNA primase large subunit
FgmilR-7dps-61	FGRRES_01163	3.5	-0.865772	0.316705	0.576665
FgmilR-7dps-61	FGRRES_00766	3.5	0.937497	-0.336547	-0.559731	K09553	GO:0005634,GO:0005829,GO:0003729,GO:0030544,GO:0042030,GO:0051879,GO:0006457,GO:0043086
FgmilR-7dps-61	FGRRES_12495	2.5	0.972762	-1.05374	-1.66038	K00598	GO:0030798,GO:0006357,GO:0008270,GO:0000981,GO:0032259,GO:0005634	Trans-aconitate 2-methyltransferase
FgmilR-7dps-61	FGRRES_08593	3.5	0.918628	-0.33209	-0.60269	K02150	GO:0000221,GO:0000329,GO:0005524,GO:0046961,GO:0015991,GO:0006119	Vacuolar ATP synthase subunit E
FgmilR-7dps-61	FGRRES_06554	2.5	-0.663095	1.541	0.488207	K03781	GO:0020037,GO:0046872,GO:0004096,GO:0042744,GO:0055114,GO:0006568,GO:0006804,GO:0015947	Catalase
FgmilR-7dps-61	FGRRES_01516	2.5	0.876632	-0.371213	-0.829703	K02882	GO:0005840,GO:0003735,GO:0006412,GO:0042254	60S ribosomal protein L20
FgmilR-7dps-61	FGRRES_04292	2.2	0.917563	-0.225072	-0.397514	K12843	GO:0046540,GO:0000398,GO:0019013,GO:0044732
FgmilR-7dps-61	FGRRES_06049	4	0.976302	-0.480069	-0.356284	K12591	GO:0000176,GO:0005730,GO:0000166,GO:0000175,GO:0003676,GO:0000467,GO:0000973,GO:0034473,GO:0034475,GO:0034476,GO:0071035,GO:0071036,GO:0071037,GO:0071038,GO:0071039,GO:0071040,GO:0071042,GO:0071044,GO:0071049,GO:0071051,GO:0051252
FgmilR-7dps-61	FGRRES_03502_M	2	-0.58059	0.491061	0.0602549
FgmilR-7dps-61	FGRRES_13098	3	0.229142	-0.0476378	0.0195815		GO:0005634,GO:0000981,GO:0003677,GO:0008270,GO:0006357
FgmilR-7dps-61	FGRRES_07142	3	0.984336	-0.0875959	-0.10858		GO:0005739,GO:0005829,GO:0003676,GO:0005515,GO:0005524,GO:0008026,GO:0008152
FgmilR-7dps-61	FGRRES_04981	2	0.966839	-0.831903	-1.3073	K15564	GO:0005829,GO:0070692,GO:0016301,GO:0019901,GO:0000079,GO:0031031,GO:1901407
FgmilR-7dps-61	FGRRES_05146	4	-0.0439653	-0.38375	0.347213
FgmilR-7dps-61	FGRRES_01008	4	-0.430455	0.178081	-0.0181737	K03232	GO:0005829,GO:0003746,GO:0005853,GO:0005085,GO:0006449,GO:0032232,GO:0043547,GO:1990145,GO:0005840,GO:0006448	Elongation factor 1-beta
FgmilR-7dps-61	FGRRES_08543	3.5	-0.761773	0.254923	0.0921789	K01897	GO:0016874,GO:0008152
FgmilR-7dps-61	FGRRES_07542	2.5	-0.909657	0.147128	0.243955	K01209	GO:0046556,GO:0046373,GO:0009117
FgmilR-7dps-61	FGRRES_02645	3	-0.605796	0.16523	0.912719		GO:0005622,GO:0006508,GO:0004198
FgmilR-7dps-61	FGRRES_10304	1.5	0.958648	-0.241084	-0.353942	K11129	GO:0005840,GO:0019013,GO:0031429,GO:0019843,GO:0034513,GO:0000469,GO:0031118,GO:0031120
FgmilR-7dps-61	FGRRES_02752	3	0.995545	-0.188642	-0.212146	K14810	GO:0005730,GO:0005829,GO:0003723,GO:0004003,GO:0004004,GO:0005524,GO:0033680,GO:0000027,GO:0000463,GO:0032508,GO:0005657	ATP-dependent RNA helicase DBP9
FgmilR-7dps-61	FGRRES_16591	2.5	-0.00600088	-0.126571	0.118704	K10685	GO:0031510,GO:0005524,GO:0019948,GO:0016925
FgmilR-7dps-61	FGRRES_08564_M	2	-0.679925	0.220831	0.0544515		GO:0016491,GO:0005739,GO:0055114
FgmilR-7dps-61	FGRRES_00631	3.5	0.881213	-0.349869	-0.757759	K02995	GO:0005840,GO:0003735,GO:0006412,GO:0042254	40S ribosomal protein S8
FgmilR-7dps-61	FGRRES_13709	2.5	0.937515	-1.26878	-3.38162
FgmilR-7dps-61	FGRRES_16648	3.5	0.889528	-0.144302	-0.278286	K06699	GO:0005634,GO:0005839,GO:0034515,GO:0016504,GO:0016757,GO:0070577,GO:0070628,GO:0006281,GO:0010499,GO:0010952,GO:0043248,GO:0043486,GO:0061136,GO:1990236,GO:1990237
FgmilR-7dps-61	FGRRES_08804	4	-0.987516	0.849048	0.736532
FgmilR-7dps-61	FGRRES_11210	2.5	-0.473575	-0.112783	1.63891
FgmilR-7dps-61	FGRRES_00457	3	0.998	-0.712556	-0.6531		GO:0008168,GO:0032259
FgmilR-7dps-61	FGRRES_11782	4	0.974369	-0.472281	-0.346489	K02331	GO:0005730,GO:0005829,GO:0000182,GO:0003887,GO:0042790,GO:0071897,GO:0006260,GO:0042575
FgmilR-7dps-61	FGRRES_01703	2.5	0.908887	-0.144125	-0.257732	K12200	GO:0005515,GO:0001403,GO:0009268,GO:0016485,GO:0030435	pH-response regulator protein palA/rim-20
FgmilR-7dps-61	FGRRES_02075	4	-0.360208	0.335612	-0.0770133		GO:0016491,GO:0055114
FgmilR-7dps-61	FGRRES_02312	4	-0.833397	0.153309	0.323354		GO:0016021,GO:0055085,GO:0022857
FgmilR-7dps-61	FGRRES_02502	4	-0.833304	0.165635	0.347903	K00227	GO:0005788,GO:0016021,GO:0000248,GO:0005506,GO:0006633,GO:0006696,GO:0055114	C-5 sterol desaturase
FgmilR-7dps-61	FGRRES_09968	4	0.957559	-1.03319	-1.8704		GO:0005794,GO:0005886,GO:0032126,GO:0035838,GO:0070941
FgmilR-7dps-61	FGRRES_08183	4	-0.811514	0.371434	0.165026		GO:0020037,GO:0016705,GO:0004497,GO:0005506,GO:0055114
FgmilR-7dps-61	FGRRES_16977	4	0.96533	-0.98114	-1.62589
FgmilR-7dps-61	FGRRES_16286_M	4	-0.986384	0.79675	0.921607
FgmilR-7dps-61	FGRRES_03883	4	0.950277	-0.611772	-0.387671
FgmilR-7dps-61	FGRRES_07375	4	-0.849343	0.412932	0.767461		GO:0016791,GO:0016311
FgmilR-7dps-61	FGRRES_06724_M	4	0.722267	-0.343392	-0.0907924	K02896	GO:0005730,GO:0005840,GO:0030687,GO:0001671,GO:0032781,GO:0042273,GO:1902626	Ribosome biogenesis protein RLP24
FgmilR-7dps-61	FGRRES_06706	4	0.824371	-0.21862	-0.567742		GO:0005829,GO:0000166,GO:0003676,GO:0006810
FgmilR-7dps-61	FGRRES_09841	2	0.41889	-1.83576	0.111593
FgmilR-7dps-61	FGRRES_20359	3	N/A	#N/A	#N/A
FgmilR-7dps-61	FGRRES_17571	3.5	-0.794315	0.943734	1.75872		GO:0008168,GO:0032259
FgmilR-7dps-61	FGRRES_16556_M	4	-0.93038	1.5821	1.17308	K00009	GO:0008926,GO:0050662,GO:0019594,GO:0055114,GO:0006000,GO:0006013
FgmilR-7dps-61	FGRRES_05325	4	-0.864097	0.288746	0.532193
FgmilR-7dps-61	FGRRES_16531	4	0.424319	0.00461711	-0.0451761	K19306	GO:0005730,GO:0005829,GO:0016435,GO:0000056,GO:0000282,GO:0000447,GO:0070476
* target penalty scores were predicted by psRobot or TargetFinder. Mismatches, gaps or bulges were evaluated with a penalty of +1; G:U pairs are evaluated a penalty of +0.5.
** the Pearson correlation indicates the relationship between target genes and miRNAs. more than 0 represent positive correlation, and lower than 0 means negative correlation.
*** the expressions were showed by log2(fold change)
**** according to the datas of Ensembl Fungi
				Correlation
